# Supplementary material for: Beyond the Whole-Genome Duplication: Phylogenetic Evidence for an Ancient Interspecies Hybridization in the Baker's Yeast Lineage
Source: PLoS Biol. 2015 Aug 7;13(8):e1002220. doi: 10.1371/journal.pbio.1002220 (PMC4529251; doi:10.1371/journal.pbio.1002220)
Supplement: S1 Data — (XLS) [file pbio.1002220.s001.xls]

## Sheet: Fig1B
Duplication density
Tree Node	Whole phylome	Only ohnologs
n1	0.136	0.03
n2	0.03	0.028
n3	0.239	0.295
n4	0.088	0.244
n5	0.035	0.119
n6	0.029	0.104
n7	0.001	0.007
n8	0.045	0.119

## Sheet: Fig1C
Seed protein	Ohnolog	Inferred topology	Blast Score	Kimura's distance	Divergence age
YAL007C	YOR016C	A – A	0.777419	0.381933	NA
YAL015C	YOL043C	A – A	0.372861	1.02043	58.63
YAL030W	YOR327C	A – A	0.722772	0.269593	13.76
YAL062W	YOR375C	A – A	0.882091	0.143101	49.85
YBL030C	YBR085W	A – A	0.914237	0.104949	70.63
YBL069W	YER101C	A – A	0.710495	0.395456	58.97
YBL089W	YER119C	A – A	0.488698	0.667974	NA
YBL106C	YPR032W	A – A	0.544039	0.675958	88.66
YBR001C	YDR001C	A – A	0.762939	0.273204	56.53
YBR020W	YDR009W	A – A	0.757991	0.321886	106.95
YBR031W	YDR012W	A – A	0.99688	0.002768	11.64
YBR054W	YDR033W	A – A	0.730832	0.368942	NA
YBR068C	YDR046C	A – A	0.744833	0.334885	129.24
YBR085W	YBL030C	A – A	0.908929	0.104949	96.98
YBR089C-A	YPR052C	A – A	0.857988	0.155126	143.91
YBR140C	YOL081W	A – A	0.436844	0.885076	NA
YBR161W	YPL057C	A – A	0.641232	0.379144	70.16
YBR183W	YPL087W	A – A	0.547141	0.706145	65.54
YBR191W	YPL079W	A – A	0.99661	0.01261	0
YBR218C	YGL062W	A – A	0.939525	0.076015	34.07
YBR273C	YJL048C	A – A	0.163592	1.46668	77.84
YCL024W	YDR507C	A – A	0.405978	0.752212	NA
YCL025C	YDR508C	A – A	0.672457	0.411055	49.83
YCR005C	YNR001C	A – A	0.807606	0.251184	97.03
YCR037C	YJL198W	A – A	0.635174	0.341436	NA
YCR069W	YNR028W	A – A	0.236755	1.3206	NA
YCR073C	YNR031C	A – A	0.517123	0.732449	30.75
YCR073W-A	YNR034W	A – A	0.806754	0.268609	74.86
YDL022W	YOL059W	A – A	0.741975	0.34057	NA
YDL036C	YOL066C	A – A	0.618834	0.511599	NA
YDL061C	YLR388W	A – A	0.933333	0.095278	25.98
YDL075W	YLR406C	A – A	0.995633	0.008905	10
YDL082W	YMR142C	A – A	0.98913	0.010122	74.81
YDL088C	YMR153W	A – A	0.180442	1.43943	156.92
YDL131W	YDL182W	A – A	0.87246	0.097862	82.01
YDL134C	YDL188C	A – A	0.929155	0.107899	NA
YDL137W	YDL192W	A – A	0.975936	0.039753	NA
YDL161W	YLR206W	A – A	0.55573	0.427724	85.98
YDL182W	YDL131W	A – A	0.898837	0.097862	NA
YDL188C	YDL134C	A – A	0.881163	0.107899	NA
YDL229W	YNL209W	A – A	0.991743	0.006555	27.62
YDR001C	YBR001C	A – A	0.77799	0.273204	NA
YDR009W	YBR020W	A – A	0.762984	0.321886	NA
YDR012W	YBR031W	A – A	0.99688	0.002768	11.64
YDR033W	YBR054W	A – A	0.701131	0.368942	NA
YDR046C	YBR068C	A – A	0.741991	0.334885	137
YDR093W	YER166W	A – A	0.701497	0.377479	106.74
YDR099W	YER177W	A – A	0.925847	0.066654	NA
YDR107C	YLR083C	A – A	0.753882	0.305052	102.35
YDR132C	YLR108C	A – A	0.385469	1.00445	NA
YDR178W	YLR164W	A – A	0.498674	0.782775	98.72
YDR185C	YLR168C	A – A	0.6	0.667238	NA
YDR263C	YOR033C	A – A	0.494798	0.715684	NA
YDR277C	YOR047C	A – A	0.603604	0.548666	NA
YDR312W	YHR066W	A – A	0.955432	0.062209	76.15
YDR353W	YHR106W	A – A	0.881459	0.160591	84.33
YDR358W	YHR108W	A – A	0.479963	0.728855	134.51
YDR406W	YOR153W	A – A	0.77683	0.300045	NA
YDR447C	YML024W	A – A	0.992727	0.007391	0
YDR453C	YML028W	A – A	0.902743	0.158924	115.01
YDR471W	YHR010W	A – A	0.991837	0.007391	NA
YDR483W	YPL053C	A – A	0.407407	1.10609	NA
YDR497C	YOL103W	A – A	0.789333	0.234601	NA
YDR500C	YLR185W	A – A	0.943503	0.071616	NA
YDR507C	YCL024W	A – A	0.383385	0.752212	166.41
YDR508C	YCL025C	A – A	0.644338	0.411055	NA
YDR516C	YCL040W	A – A	0.733075	0.332623	34.23
YEL006W	YIL006W	A – A	0.555189	0.607354	78.04
YEL030W	YJR045C	A – A	0.820657	0.223095	120.55
YEL034W	YJR047C	A – A	0.925697	0.102439	NA
YEL039C	YJR048W	A – A	0.818565	0.187043	120.32
YEL041W	YJR049C	A – A	0.514493	0.724548	NA
YER070W	YIL066C	A – A	0.837612	0.208784	26.61
YER089C	YBL056W	A – A	0.587978	0.499017	77.45
YER101C	YBL069W	A – A	0.713641	0.395456	29.76
YER103W	YBL075C	A – A	0.920168	0.120156	86.27
YER119C	YBL089W	A – A	0.478161	0.667974	NA
YER131W	YGL189C	A – A	0.983051	0.017007	0
YER174C	YDR098C	A – A	0.750588	0.422717	159.56
YER177W	YDR099W	A – A	0.973214	0.066654	NA
YFL004W	YPL019C	A – A	0.572196	0.580421	14.09
YFR014C	YOL016C	A – A	0.575723	0.605302	NA
YFR015C	YLR258W	A – A	0.832117	0.206909	47.91
YFR053C	YGL253W	A – A	0.783473	0.267676	74.92
YGL031C	YGR148C	A – A	0.991597	0.033005	104.45
YGL062W	YBR218C	A – A	0.943093	0.076015	33.82
YGL076C	YPL198W	A – A	0.988864	0.02079	NA
YGL084C	YPL189W	A – A	0.564338	0.614403	NA
YGL089C	YPL187W	A – A	0.625	0.454152	99.91
YGL139W	YPL221W	A – A	0.64259	0.428169	56.38
YGL189C	YER131W	A – A	0.978903	0.017007	0
YGL225W	YER039C	A – A	0.570447	0.227533	90.21
YGL253W	YFR053C	A – A	0.776749	0.267676	65.36
YGR027C	YLR333C	A – A	0.993548	0.00932	NA
YGR032W	YLR342W	A – A	0.888064	0.125763	NA
YGR034W	YLR344W	A – A	0.992032	0.007918	15.13
YGR070W	YLR371W	A – A	0.474704	0.774301	20.66
YGR085C	YPR102C	A – A	0.997214	0.00577	20.98
YGR092W	YPR111W	A – A	0.738707	0.27847	36.23
YGR121C	YPR138C	A – A	0.803061	0.265061	57.07
YGR124W	YPR145W	A – A	0.906028	0.134215	NA
YGR131W	YPR149W	A – A	0.619632	0.52867	66.74
YGR138C	YPR156C	A – A	0.912763	0.108909	54.22
YGR143W	YPR159W	A – A	0.741297	0.347266	NA
YGR148C	YGL031C	A – A	0.950617	0.033005	104.45
YGR192C	YJR009C	A – A	0.970588	0.037085	127.86
YGR197C	YJR015W	A – A	0.439709	0.881974	73.13
YGR209C	YLR043C	A – A	0.79717	0.25195	NA
YGR213C	YLR046C	A – A	0.25585	1.30402	NA
YGR214W	YLR048W	A – A	0.985882	0.053527	57.98
YGR254W	YHR174W	A – A	0.930046	0.049733	NA
YGR256W	YHR183W	A – A	0.875984	0.131894	NA
YHL001W	YKL006W	A – A	0.992	0.007283	NA
YHL003C	YKL008C	A – A	0.742818	0.386741	132.64
YHL017W	YKL039W	A – A	0.519115	0.773037	49.48
YHL033C	YLL045C	A – A	0.982659	0.027878	44.56
YHR010W	YDR471W	A – A	0.991837	0.007391	NA
YHR021C	YKL156W	A – A	0.994083	0.0123	NA
YHR066W	YDR312W	A – A	0.956647	0.062209	57.17
YHR097C	YDR348C	A – A	0.341282	0.80972	98.46
YHR106W	YDR353W	A – A	0.816901	0.160591	NA
YHR108W	YDR358W	A – A	0.500456	0.728855	133.38
YHR115C	YNL116W	A – A	0.650725	0.543783	36.92
YHR149C	YGR221C	A – A	0.144578	1.28727	NA
YHR163W	YGR248W	A – A	0.515504	0.820277	NA
YHR174W	YGR254W	A – A	0.967273	0.049733	50.1
YHR183W	YGR256W	A – A	0.902637	0.131894	NA
YIL006W	YEL006W	A – A	0.506702	0.607354	69.37
YIL050W	YER059W	A – A	0.443414	0.757087	64.7
YIL056W	YER064C	A – A	0.22243	1.05823	NA
YIL066C	YER070W	A – A	0.841341	0.208784	32.6
YIL123W	YNL066W	A – A	0.779528	0.34362	119.33
YIL133C	YNL069C	A – A	0.884712	0.114637	NA
YIL138C	YNL079C	A – A	0.559829	0.465251	38.01
YIL149C	YKR095W	A – A	0.124195	1.6708	NA
YIR033W	YKL020C	A – A	0.271144	1.02748	21.46
YJL082W	YKR018C	A – A	0.66523	0.42406	21.14
YJL134W	YKR053C	A – A	0.528994	0.673157	NA
YJL136C	YKR057W	A – A	1	0.011588	0
YJL137C	YKR058W	A – A	0.390863	0.887453	65.11
YJL159W	YKL163W	A – A	0.620985	0.237401	NA
YJL177W	YKL180W	A – A	0.991071	0.010953	26.6
YJL198W	YCR037C	A – A	0.666878	0.341436	86.19
YJR009C	YGR192C	A – A	0.967742	0.037085	124.53
YJR015W	YGR197C	A – A	0.474019	0.881974	100.81
YJR045C	YEL030W	A – A	0.834154	0.223095	144.33
YJR047C	YEL034W	A – A	0.925697	0.102439	116.38
YJR048W	YEL039C	A – A	0.850877	0.187043	NA
YJR049C	YEL041W	A – A	0.528205	0.724548	NA
YJR059W	YKL198C	A – A	0.400541	0.774004	98.52
YJR061W	YKL201C	A – A	0.372807	0.952354	NA
YJR127C	YML081W	A – A	0.300576	0.955715	41.46
YKL006W	YHL001W	A – A	0.995595	0.007283	NA
YKL008C	YHL003C	A – A	0.725707	0.386741	131.9
YKL039W	YHL017W	A – A	0.485196	0.773037	53.8
YKL129C	YMR109W	A – A	0.734593	0.293232	NA
YKL148C	YJL045W	A – A	0.857592	0.167629	120.95
YKL156W	YHR021C	A – A	0.994083	0.0123	NA
YKL164C	YJL160C	A – A	0.501144	0.610927	178.52
YKL180W	YJL177W	A – A	0.991045	0.010953	0
YKL198C	YJR059W	A – A	0.48595	0.774004	NA
YKL201C	YJR061W	A – A	0.345935	0.952354	NA
YKR018C	YJL082W	A – A	0.673655	0.42406	21.89
YKR021W	YJL084C	A – A	0.327304	0.999757	0.45
YKR052C	YJL133W	A – A	0.767296	0.324358	9.3
YKR053C	YJL134W	A – A	0.529193	0.673157	63.52
YKR057W	YJL136C	A – A	1	0.011588	0
YKR061W	YJL139C	A – A	0.61851	0.522957	67.13
YLL045C	YHL033C	A – A	0.984556	0.027878	44.43
YLR029C	YMR121C	A – A	0.992063	0.009872	NA
YLR043C	YGR209C	A – A	0.783784	0.25195	85.66
YLR046C	YGR213C	A – A	0.298182	1.30402	105.23
YLR048W	YGR214W	A – A	0.986425	0.053527	58.93
YLR083C	YDR107C	A – A	0.761828	0.305052	109.44
YLR108C	YDR132C	A – A	0.372428	1.00445	181.8
YLR164W	YDR178W	A – A	0.547619	0.782775	31.03
YLR168C	YDR185C	A – A	0.465839	0.667238	57.65
YLR185W	YDR500C	A – A	0.943503	0.071616	NA
YLR206W	YDL161W	A – A	0.628253	0.427724	0.42
YLR249W	YNL014W	A – A	0.872627	0.182864	49.4
YLR258W	YFR015C	A – A	0.841394	0.206909	49.09
YLR270W	YOR173W	A – A	0.701102	0.434328	33.72
YLR300W	YOR190W	A – A	0.686318	0.479945	133.53
YLR328W	YGR010W	A – A	0.8159	0.261307	32.68
YLR333C	YGR027C	A – A	0.987097	0.00932	NA
YLR342W	YGR032W	A – A	0.885397	0.125763	NA
YLR344W	YGR034W	A – A	0.992032	0.007918	15.13
YLR350W	YGR038W	A – A	0.646438	0.415293	14.81
YLR388W	YDL061C	A – A	0.941176	0.095278	25.98
YLR406C	YDL075W	A – A	0.995633	0.008905	10
YLR432W	YML056C	A – A	0.897143	0.120314	42.92
YLR441C	YML063W	A – A	0.969565	0.032078	NA
YLR448W	YML073C	A – A	0.957317	0.059181	NA
YLR450W	YML075C	A – A	0.604063	0.507927	48.46
YLR456W	YPR172W	A – A	0.398568	0.861603	119.81
YML024W	YDR447C	A – A	0.992727	0.007391	0
YML028W	YDR453C	A – A	0.900498	0.158924	113.83
YML056C	YLR432W	A – A	0.87384	0.120314	45.53
YML063W	YLR441C	A – A	0.997763	0.032078	NA
YML073C	YLR448W	A – A	0.954407	0.059181	36.62
YML074C	YLR449W	A – A	0.729665	0.538347	117.13
YML075C	YLR450W	A – A	0.630487	0.507927	33.73
YML081W	YJR127C	A – A	0.355654	0.955715	35.86
YML085C	YML124C	A – A	0.914286	0.093406	44.22
YML087C	YML125C	A – A	0.476852	0.851325	NA
YML100W	YMR261C	A – A	0.483557	0.653807	69.28
YML124C	YML085C	A – A	0.927971	0.093406	63.98
YML125C	YML087C	A – A	0.482812	0.851325	67.29
YMR109W	YKL129C	A – A	0.767979	0.293232	NA
YMR121C	YLR029C	A – A	0.992063	0.009872	NA
YMR142C	YDL082W	A – A	0.993994	0.010122	74.81
YMR186W	YPL240C	A – A	0.977702	0.023095	NA
YMR194W	YPL249C-A	A – A	0.984772	0.020284	9.07
YMR230W	YOR293W	A – A	0.981567	0.029156	52.98
YMR261C	YML100W	A – A	0.543714	0.653807	75.63
YMR279C	YML116W	A – A	0.609218	0.60533	56.41
YMR305C	YGR279C	A – A	0.679012	0.565634	NA
YNL014W	YLR249W	A – A	0.860178	0.182864	54.27
YNL020C	YIL095W	A – A	0.411038	0.832809	65.14
YNL066W	YIL123W	A – A	0.777211	0.34362	97.28
YNL069C	YIL133C	A – A	0.928947	0.114637	NA
YNL079C	YIL138C	A – A	0.515152	0.465251	38.01
YNL087W	YOR086C	A – A	0.548047	0.6773	119.49
YNL095C	YOR092W	A – A	0.571644	0.476196	NA
YNL104C	YOR108W	A – A	0.820492	0.200854	59.61
YNL209W	YDL229W	A – A	0.994485	0.006555	58.89
YNL299W	YOL115W	A – A	0.454259	0.6441	NA
YNL302C	YOL121C	A – A	0.993174	0.006978	24.05
YNR002C	YCR010C	A – A	0.789279	0.260749	53.29
YNR028W	YCR069W	A – A	0.233387	1.3206	NA
YOL016C	YFR014C	A – A	0.558215	0.605302	NA
YOL043C	YAL015C	A – A	0.387548	1.02043	59.12
YOL066C	YDL036C	A – A	0.462993	0.511599	89.98
YOL081W	YBR140C	A – A	0.42894	0.885076	NA
YOL103W	YDR497C	A – A	0.752874	0.234601	43.39
YOL115W	YNL299W	A – A	0.568608	0.6441	NA
YOL121C	YNL302C	A – A	0.993174	0.006978	20.75
YOR016C	YAL007C	A – A	0.659898	0.381933	NA
YOR047C	YDR277C	A – A	0.542112	0.548666	NA
YOR086C	YNL087W	A – A	0.544886	0.6773	126.44
YOR092W	YNL095C	A – A	0.620084	0.476196	NA
YOR108W	YNL104C	A – A	0.841396	0.200854	70.06
YOR153W	YDR406W	A – A	0.76671	0.300045	NA
YOR156C	YDR409W	A – A	0.24022	1.19422	NA
YOR173W	YLR270W	A – A	0.699176	0.434328	31.91
YOR185C	YLR293C	A – A	0.913242	0.018502	43.67
YOR190W	YLR300W	A – A	0.684385	0.479945	80.14
YOR226C	YPL135W	A – A	0.757764	0.285591	14.96
YOR227W	YPL137C	A – A	0.371454	0.832039	38.59
YOR234C	YPL143W	A – A	0.995434	0.009407	NA
YOR256C	YPL176C	A – A	0.412098	0.932403	NA
YOR293W	YMR230W	A – A	0.977064	0.029156	NA
YOR327C	YAL030W	A – A	0.785714	0.269593	0
YOR371C	YAL056W	A – A	0.272837	1.16845	39.56
YOR375C	YAL062W	A – A	0.888639	0.143101	NA
YPL038W	YDR253C	A – A	0.362637	0.932031	49.73
YPL057C	YBR161W	A – A	0.637405	0.379144	86.1
YPL079W	YBR191W	A – A	0.993243	0.01261	0
YPL081W	YBR189W	A – A	0.997191	0.015552	NA
YPL087W	YBR183W	A – A	0.547141	0.706145	52.63
YPL135W	YOR226C	A – A	0.719764	0.285591	0
YPL137C	YOR227W	A – A	0.35436	0.832039	41.57
YPL143W	YOR234C	A – A	0.990909	0.009407	NA
YPL187W	YGL089C	A – A	0.495177	0.454152	139.42
YPL189W	YGL084C	A – A	0.540922	0.614403	NA
YPL198W	YGL076C	A – A	0.990499	0.02079	NA
YPL221W	YGL139W	A – A	0.634456	0.428169	58.98
YPL232W	YMR183C	A – A	0.742287	0.307065	35.03
YPL240C	YMR186W	A – A	0.978374	0.023095	NA
YPL249C-A	YMR194W	A – A	0.979798	0.020284	9.07
YPR032W	YBL106C	A – A	0.551536	0.675958	89.36
YPR102C	YGR085C	A – A	0.994444	0.00577	20.98
YPR120C	YGR109C	A – A	0.431325	0.867988	NA
YPR138C	YGR121C	A – A	0.782306	0.265061	47.61
YPR145W	YGR124W	A – A	0.88908	0.134215	112.5
YPR149W	YGR131W	A – A	0.616822	0.52867	67.85
YPR156C	YGR138C	A – A	0.885484	0.108909	58.74
YPR159W	YGR143W	A – A	0.687948	0.347266	106.75
YPR172W	YLR456W	A – A	0.422652	0.861603	126.69
YBL067C	YER098W	A - AB	0.398486	0.854459	179.79
YBR014C	YDL010W	A - AB	0.365854	1.11101	179.45
YBR104W	YPR058W	A - AB	0.630225	0.396298	NA
YBR117C	YPR074C	A - AB	0.741318	0.358924	201.33
YBR147W	YOL092W	A - AB	0.530988	0.501024	115.79
YBR169C	YPL106C	A - AB	0.771272	0.295394	180.35
YBR210W	YGL054C	A - AB	0.578313	0.562679	158.86
YBR242W	YGL101W	A - AB	0.6	0.475586	177.58
YBR284W	YJL070C	A - AB	0.321767	0.94372	87.16
YCL011C	YNL004W	A - AB	0.474702	0.694323	193.68
YCL040W	YDR516C	A - AB	0.73166	0.332623	168.37
YDL042C	YOL068C	A - AB	0.541812	0.507882	200.95
YDL079C	YMR139W	A - AB	0.448174	0.527846	NA
YDL085W	YMR145C	A - AB	0.578605	0.580756	161.01
YDL138W	YDL194W	A - AB	0.553824	0.526358	NA
YDR018C	YBR042C	A - AB	0.350365	1.02161	146.95
YDR111C	YLR089C	A - AB	0.650638	0.489396	136.37
YDR122W	YLR096W	A - AB	0.470748	0.591343	148.68
YDR147W	YLR133W	A - AB	0.309567	1.15388	87.89
YDR247W	YPL026C	A - AB	0.464567	0.840603	162.03
YDR272W	YOR040W	A - AB	0.627826	0.583712	108.39
YDR351W	YHR103W	A - AB	0.360958	0.969116	171.14
YDR513W	YCL035C	A - AB	0.560311	0.500721	135.55
YER039C	YGL225W	A - AB	0.780886	0.227533	118.48
YER064C	YIL056W	A - AB	0.256152	1.05823	175.81
YER099C	YBL068W	A - AB	0.907618	0.11564	164.48
YER105C	YBL079W	A - AB	0.391594	0.976736	NA
YER144C	YDR069C	A - AB	0.349671	0.97444	111.17
YFL034C-A	YLR061W	A - AB	0.893401	0.166275	59.05
YFR023W	YHR015W	A - AB	0.321672	1.05578	166.89
YGL049C	YGR162W	A - AB	0.414259	0.691179	193.75
YGL056C	YBR214W	A - AB	0.653107	0.505234	37.89
YGL063W	YPL212C	A - AB	0.368906	0.974063	102.82
YGL158W	YLR248W	A - AB	0.350198	0.9343	103.52
YGL179C	YER129W	A - AB	0.313861	0.937315	145.39
YGL208W	YER027C	A - AB	0.43568	0.70849	117.09
YGR043C	YLR354C	A - AB	0.661786	0.408269	124.84
YGR056W	YLR357W	A - AB	0.440597	0.792196	NA
YGR108W	YPR119W	A - AB	0.542035	0.539822	125.57
YHL035C	YLL048C	A - AB	0.49072	0.728668	131.68
YHR047C	YKL157W	A - AB	0.718876	0.374148	109.39
YHR057C	YDR304C	A - AB	0.522843	0.664067	124.38
YHR117W	YNL121C	A - AB	0.473902	0.693842	41.54
YHR123W	YNL130C	A - AB	0.577833	0.674622	113.73
YHR135C	YNL154C	A - AB	0.749712	0.288183	209.68
YHR162W	YGR243W	A - AB	0.743396	0.324982	156.86
YIL111W	YNL052W	A - AB	0.661871	0.463151	NA
YIL131C	YNL068C	A - AB	0.436883	0.835293	119.69
YIL151C	YKR096W	A - AB	0.408762	0.828585	103.56
YJL105W	YKR029C	A - AB	0.224604	1.33861	110.72
YJL164C	YKL166C	A - AB	0.755	0.341279	129.96
YJL196C	YCR034W	A - AB	0.557453	0.633203	109.16
YJR051W	YEL047C	A - AB	0.616232	0.489703	204.43
YKL027W	YHR003C	A - AB	0.448549	0.833536	120.53
YKL141W	YMR118C	A - AB	0.471098	0.964127	NA
YKL161C	YHR030C	A - AB	0.532497	0.71605	202.71
YKL168C	YJL165C	A - AB	0.362119	0.971884	106.05
YKR003W	YHR001W	A - AB	0.755556	0.332332	213.47
YKR029C	YJL105W	A - AB	0.170078	1.33861	117.85
YKR098C	YIL156W	A - AB	0.311669	0.882074	169.45
YLL012W	YLR020C	A - AB	0.450503	0.661553	NA
YLR019W	YLL010C	A - AB	0.490712	0.67845	199.06
YLR099C	YDR125C	A - AB	0.428395	0.939668	NA
YLR183C	YDR501W	A - AB	0.228051	1.13641	166.49
YLR210W	YDL155W	A - AB	0.387198	0.80806	168.81
YLR233C	YDR206W	A - AB	0.181881	1.74054	86.53
YLR238W	YDR200C	A - AB	0.331522	1.06009	42.44
YLR293C	YOR185C	A - AB	0.977215	0.018502	NA
YMR040W	YKL065C	A - AB	0.454237	0.703766	200.61
YMR180C	YPL228W	A - AB	0.122339	1.81067	NA
YMR310C	YGR283C	A - AB	0.256923	1.21444	164.41
YNL009W	YLR174W	A - AB	0.775087	0.293701	190.64
YNL047C	YIL105C	A - AB	0.497619	0.661553	186.63
YNL049C	YIL109C	A - AB	0.594643	0.529996	128.05
YNL096C	YOR096W	A - AB	0.905263	0.13237	114.07
YNL108C	YOR110W	A - AB	0.602612	0.612262	110.83
YNR023W	YCR052W	A - AB	0.164332	1.5095	73.83
YOL011W	YMR008C	A - AB	0.632047	0.507387	190.38
YOL045W	YAL017W	A - AB	0.523628	0.571273	180.74
YOL113W	YNL298W	A - AB	0.44901	0.714793	50.32
YOR167C	YLR264W	A - AB	0.992308	0.015083	34.37
YOR321W	YAL023C	A - AB	0.663252	0.450411	113.3
YOR347C	YAL038W	A - AB	0.724378	0.369692	165.3
YPL139C	YOR229W	A - AB	0.336864	1.10465	NA
YPR030W	YBL101C	A - AB	0.242927	1.22376	NA
YPR042C	YJR091C	A - AB	0.38435	0.772025	48.66

## Sheet: Fig2C
Duplication density
Tree Node	Whole phylome
n1	1.06
n2	0.02
n3	0.05

## Sheet: Fig4
	Trees considered	Topology A	Topology B	Topology C
S. cerevisiae (average) – Whole proteome	2900	0.6988	0.0812	0.2129
S. cerevisiae (average) – Only ohnologs	490	0.6351	0.0684	0.2965
R. delemar	4479	0.91	0.037	0.053
H. werneckii	9701	0.883	0.06	0.057
S. pastorianus	7177	0.523	0.45	0.027
Yeast VIN7	7376	0.539	0.453	0.008
C. albicans	4998	0.98	0.01	0.01
P. digitatum	6027	0.974	0.016	0.01
S. cerevisiae (Simulated)	3971	0.9814	0.0042	0.0144

## Sheet: Fig5
	MGR distance
Blocks	Average Parents A	Average Parents B
Block1A1	23	23.2
Block1A2	2	0.6
Block1A3	10	10.8
Block1A4	6	5.6
Block1A5	2	2.8
Block1A6	9	10
Block1A7	9.5	10.6
Block1A8	4.5	4
Block1B1	32.5	35.2
Block1B2	1	1.2
Block1B3	84.5	83.6
Block1B4	1	2.2
Block1B5	0	0.2
Block1B6	10.5	11
Block1B7	1.5	4.6
Block1B8	0.5	0.6
Block1C1	1.5	3.6
Block1C2	14	13.8
Block1C3	8.5	9.6
Block1C4	6	6
Block1C5	16	19.6
Block1C6	13.5	16
Block1C7	53	54
Block1D1	1	2.4
Block1D2	11.5	11
Block1D3	8.5	9.4
Block1D4	0	1.4
Block1D5	8	9
Block1D6	8	12.2
Block1D7	1	1.2
Block1E1	89.5	92.4
Block1E2	3	5.2
Block1E3	13	13.6
Block1E4	15	21.4
Block1E5	4	3.4
Block1F1	6.5	7
Block1F2	0	0.2
Block1F3	9	8
Block1F4	3.5	2
Block1F5	73	73
Block1F6	1.5	3.4
Block1G1	52.5	54.6
Block1G10	0	1.2
Block1G2	2	1.8
Block1G3	0	1
Block1G4	0	1.2
Block1G5	0.5	3.4
Block1G6	19	19.2
Block1G7	25.5	26
Block1G8	48	47.2
Block1G9	11	13.2
Block1H1	0.5	4.8
Block1H2	27	25.4
Block1H3	12	11.6
Block1H4	8	13.4
Block1H5	41	39.2
Block1H6	4.5	8.2
Block1H7	29	28.2
Block2A1	2	2.2
Block2A2	0	0
Block2A3	0	0
Block2A4	11	11
Block2A5	46.5	45.2
Block2A6	20.5	19.4
Block2A7	12	12
Block2A8	5	5.6
Block2A9	33.5	32.4
Block2A10	7.5	6.8
Block2A11	14	13.6
Block2B1	1	1.8
Block2B2	30	30.6
Block2B3	26.5	26.8
Block2B4	2.5	3.2
Block2B5	1	3.6
Block2B6	12	11.6
Block2B7	61.5	58.6
Block2C1	85	86.2
Block2C2	6	5.6
Block2C3	19	20.8
Block2C4	8	12
Block2C5	12.5	12.6
Block2C6	5.5	12.4
Block2C7	0.5	0.8
Block2C8	0	0.8
Block2D1	2.5	7.8
Block2D2	11.5	17.4
Block2D3	25.5	24.8
Block2D4	15	15.6
Block2D5	29.5	28
Block2D6	0.5	0.8
Block2E1	25.5	25.6
Block2E10	32	31.4
Block2E11	0.5	0.8
Block2E12	9	9.4
Block2E13	20	19.2
Block2E2	36	34.8
Block2E3	3	3
Block2E4	25	24.6
Block2E5	8	7.8
Block2E6	1	3.8
Block2E7	21.5	27.4
Block2E8	9	8.4
Block2E9	5	4.6
Block2F1	7	6.8
Block2F2	15	14.4
Block2F3	1.5	3
Block2F4	24.5	21.8
Block2F5	1.5	2.4
Block2F6	1	2.6
Block2G1	2.5	6
Block2G2	54.5	53.6
Block2G3	46.5	44.6
Block2G4	1	2.2
Block2G5	1	2.8
Block2G6	11	9.8
Block2G7	0	0.6
Block2G8	0.5	1.6
Block2H1	27.5	26
Block2H2	10	13.2
Block2H3	6.5	9.2
Block2H4	25	26
Block2H5	12.5	10.6
Block2H6	132	129.8
Block2H7	4	9.4
Block2H8	13	12.2

## Sheet: S2_Fig
Duplication density
C. glabrata			V.polyspora
Tree node	Whole phylome	Only ohnologs	Tree node	Whole phylome	Only ohnologs
n1	0.133	0.022	n1	0.132	0.02536
n2	0.025	0.032	n2	0.023	0.01268
n3	0.1779	0.339	n3	0.1843	0.2826
n4	0.0837	0.273	n4	0.08	0.2174
n5	0.0383	0.101	n5	0.039	0.0797
n6	0.0225	0.0835	n6'	0.017	0.089
n7	0.0006	0.0049	n7'	0.02	0.12
n8'	0.002	0.0123

## Sheet: S3_Fig
Duplication density
Tree node	Whole phylome	Only ohnologs
n1	0.151	0.02964
n2	0.0305	0.0218
n3	0.11897	0.1513
n4	0.02709	0.234
n5	0.07816	0.01404
n6	0.1078	0.3151
n7	0.05636	0.1295
n8	0.03627	0.1264
n9	0.0026	0.0109
n10	0.0605	0.109

## Sheet: S4_Fig
Duplication density
Tree node	Only ohnologs
n1	0.0268456
n2	0.0255034
n3	0.299329
n4	0.253691
n5	0.148993
n6	0.120805
n7	0.0134228
n8	0.111409

## Sheet: S5_Fig
	Duplication density
Tree node	0 – 500 aa	500 – 1000 aa	> 1000 aa
n1	0.046595	0.0175439	0
n2	0.0322581	0.0263158	0.015873
n3	0.293907	0.328947	0.174603
n4	0.179211	0.27193	0.428571
n5	0.114695	0.118421	0.142857
n6	0.0681004	0.131579	0.15873
n7	0.0143369	0	0
n8	0.179211	0.0570175	0.0793651

## Sheet: S6_Fig
Ratio of shared genes (Data used to color upper diagonal)
	Fasttree	PhyloBayes	PhyML – Bootstrap	PhyML – CAT model	PhyML – Covarion model	PhyML	PhyML – SPR	RaxML – Bootstrap	RaxML – SH
Fasttree	1	0.308901	0.350282	0.460719	0.505967	0.497596	0.484305	0.355932	0.539419
PhyloBayes	0.308901	1	0.273585	0.298851	0.29023	0.301449	0.288	0.358491	0.341176
PhyML – Bootstrap	0.350282	0.273585	1	0.216867	0.233533	0.259819	0.210526	0.48913	0.346154
PhyML – CAT model	0.460719	0.298851	0.216867	1	0.700469	0.677998	0.693476	0.22031	0.414669
PhyML – Covarion model	0.505967	0.29023	0.233533	0.700469	1	0.802792	0.799337	0.230539	0.462312
PhyML	0.497596	0.301449	0.259819	0.677998	0.802792	1	0.79	0.23565	0.448101
PhyML – SPR	0.484305	0.288	0.210526	0.693476	0.799337	0.79	1	0.235457	0.458824
RaxML – Bootstrap	0.355932	0.358491	0.48913	0.22031	0.230539	0.23565	0.235457	1	0.570513
RaxML – SH	0.539419	0.341176	0.346154	0.414669	0.462312	0.448101	0.458824	0.570513	1
Ratio of same prediction for shared genes (Data used to color lower diagonal)
Fasttree	1	0.915254	1	0.768786	0.849057	0.845411	0.74537	0.968254	0.861538
PhyloBayes	0.915254	1	0.862069	0.857143	0.891089	0.855769	0.888889	0.973684	0.965517
PhyML – Bootstrap	1	0.862069	1	0.920635	0.884615	0.965116	0.776316	1	0.907407
PhyML – CAT model	0.768786	0.857143	0.920635	1	0.718499	0.718663	0.621134	0.90625	0.727891
PhyML – Covarion model	0.849057	0.891089	0.884615	0.718499	1	0.845652	0.746888	0.935065	0.820652
PhyML	0.845411	0.855769	0.965116	0.718663	0.845652	1	0.696203	0.871795	0.774011
PhyML – SPR	0.74537	0.888889	0.776316	0.621134	0.746888	0.696203	1	0.952941	0.871795
RaxML – Bootstrap	0.968254	0.973684	1	0.90625	0.935065	0.871795	0.952941	1	1
RaxML – SH	0.861538	0.965517	0.907407	0.727891	0.820652	0.774011	0.871795	1	1

[truncated: 7 more sheets: S7_Fig, S8_Fig, S9_Fig, S10_Fig, S11_Fig, S12_Fig, S13_Fig]
