# Supplementary material for: Beyond the Whole-Genome Duplication: Phylogenetic Evidence for an Ancient Interspecies Hybridization in the Baker's Yeast Lineage
Source: PLoS Biol. 2015 Aug 7;13(8):e1002220. doi: 10.1371/journal.pbio.1002220 (PMC4529251; doi:10.1371/journal.pbio.1002220)
Supplement: S4 Table — Species are represented by two columns each: the first represents the protein code and the second the number of the position of the gene in the genome. Genes are coloured according to chromosome. Species are in the following order: Z. rouxii, which was used to order the other species, T. delbrueckii, L. kluyveri, K. lactis, A. gossypii, and L. thermotolerans. White cells indicate the loss of a gene in that position. Synteny breaks in the KLE group with respect to the ZT group are called by placing a tag in the last column. (XLS) [file pbio.1002220.s019.xls]

## Sheet: S4 Table
Z. rouxii		T. delbrueckii		L. kluyveri		K. lactis		E. gossypii		K. thermotolerans		Ancestral changes in KLE gene order
ZYRO0A00440g	12	TDEL0B00480	836	SAKL0D00264g	1578	KLLA0D10197g	2408	AAL175W	12	KLTH0E16500g	2767
ZYRO0A00462g	13	TDEL0B00470	835	SAKL0D00286g	1579	KLLA0D10219g	2409	ADL347C	1405	KLTH0E16478g	2766
ZYRO0A00484g	14	TDEL0B00460	834	SAKL0D00308g	1580	KLLA0D10241g	2410	ADL348W	1404	KLTH0E16456g	2765
ZYRO0A00506g	15	TDEL0B00450	833	SAKL0D00330g	1581	KLLA0D10263g	2411	ADL349W	1403	KLTH0E16434g	2764
ZYRO0A00528g	16	TDEL0B00440	832	SAKL0D00352g	1582	KLLA0D10285g	2412	ADL350C	1402	KLTH0E16412g	2763
ZYRO0A00550g	17	TDEL0B00430	831	SAKL0D00374g	1583	KLLA0D10307g	2413	ADL351W	1401	KLTH0E16390g	2762
ZYRO0A00572g	18	TDEL0B00420	830	SAKL0D00396g	1584	KLLA0D10329g	2414	ADL352C	1400	KLTH0E16368g	2761
ZYRO0A00594g	19	TDEL0B00410	829	SAKL0D00418g	1585	KLLA0D10351g	2415	ADL353C	1399	KLTH0E16346g	2760
ZYRO0A00616g	20	TDEL0B00400	828	SAKL0D00440g	1586	KLLA0D10373g	2416	ADL354W	1398	KLTH0E16324g	2759
ZYRO0A00638g	21	TDEL0B00390	827	SAKL0D00462g	1587			ADL355W	1397	KLTH0E16302g	2758
Zrou_YGOB_Anc_8.869	22	TDEL0B00380	826	Sklu_YGOB_Anc_8.869	1589	KLLA0D10395g	2417	Agos_YGOB_Anc_8.869	1396	KLTH0E16280g	2757
ZYRO0A00682g	23	TDEL0B00370	825			KLLA0D10417g	2418	AER443W	2963	Kthe_YGOB_Anc_8.868	2756
ZYRO0A00704g	24	TDEL0B00360	824	SAKL0D00528g	1591	KLLA0D10439g	2419	ADL360C	1391	KLTH0E16258g	2755
ZYRO0A00726g	25	TDEL0B00350	823	SAKL0D00550g	1592	KLLA0D10461g	2420	ADL358W	1393	KLTH0E16236g	2754
ZYRO0A00748g	26	TDEL0B00340	822	SAKL0D00572g	1593	KLLA0D10483g	2421	ADL357C	1394	KLTH0E16214g	2753
ZYRO0A00770g	27	TDEL0B00330	821	SAKL0D00594g	1594	KLLA0D10505g	2422	ADL356C	1395	KLTH0E16192g	2752
ZYRO0A00792g	28	TDEL0B00320	820	SAKL0D00704g	1595	KLLA0C16940g	1880	AFR438W	3656	KLTH0F06776g	3077
ZYRO0A00814g	29	TDEL0B00310	819	SAKL0D00726g	1596	KLLA0C16918g	1879	AFR439C	3657	KLTH0F06798g	3078
ZYRO0A00836g	30	TDEL0B00300	818	SAKL0D00748g	1597	KLLA0C16896g	1878	AFR440C	3658	KLTH0F06820g	3079
ZYRO0A00858g	31	TDEL0B00290	817	SAKL0D00770g	1598
ZYRO0A00880g	32	TDEL0B00280	816	SAKL0D00792g	1599	KLLA0C16874g	1877	AFR441C	3659	KLTH0F06842g	3080
ZYRO0A00902g	33	TDEL0B00270	815	SAKL0D00814g	1600	Klac_YGOB_Anc_8.858	1876	AFR442C	3660	KLTH0F06864g	3081
ZYRO0A00924g	34	TDEL0B00260	814	SAKL0D00902g	1604	KLLA0D08866g	2352	AFR444C	3662	KLTH0F06886g	3082
ZYRO0A00946g	35	TDEL0B00250	813	SAKL0D01012g	1605	KLLA0C06380g	1415	AFR445C	3663	KLTH0F06930g	3083
ZYRO0A00968g	36	TDEL0B00240	812	SAKL0D01034g	1606	KLLA0C06358g	1414	AFR446W	3664	KLTH0F06952g	3084
ZYRO0A00990g	37	TDEL0C04390	1987	SAKL0E09218g	2545	KLLA0E07811g	3178	AER431C	2950	KLTH0G08888g	4010
ZYRO0A01034g	38	TDEL0C04400	1988	SAKL0E09152g	2544	KLLA0F04796g	4146	AER362W	2882	KLTH0G08954g	4011
ZYRO0A01100g	40	TDEL0C04410	1989	SAKL0E09130g	2543	KLLA0F04774g	4145	AER363W	2883	KLTH0G08976g	4012
ZYRO0A01144g	42	TDEL0C04420	1990	SAKL0E09108g	2542	KLLA0F04741g	4144	AER364W	2884	KLTH0G08998g	4013
ZYRO0A01166g	43	TDEL0C04430	1991	Sklu_YGOB_Anc_2.226	2541	Klac_YGOB_Anc_2.226	4143	AER365W	2885	Kthe_YGOB_Anc_2.226	4014
ZYRO0A01188g	44	TDEL0C04440	1992	SAKL0E09086g	2540	KLLA0F04697g	4142	AER366W	2886	KLTH0G09020g	4015
ZYRO0A01210g	45	TDEL0C04450	1993	SAKL0E09064g	2539	KLLA0F04675g	4141	AER367C	2887	KLTH0G09042g	4016
ZYRO0A01232g	46	TDEL0C04460	1994	SAKL0E09042g	2538	KLLA0F04653g	4140	AER368C	2888	KLTH0G09064g	4017
ZYRO0A01254g	47	TDEL0C04470	1995	SAKL0E09020g	2537	KLLA0F04631g	4139	AER369C	2889	KLTH0G09086g	4018
ZYRO0A01276g	48	TDEL0C04490	1997	SAKL0E08976g	2535	KLLA0F04587g	4137	AER378W	2898	KLTH0G09130g	4020
ZYRO0A01298g	49	TDEL0C04500	1998	SAKL0E08954g	2534	KLLA0F04565g	4136	AER377C	2897	KLTH0G09152g	4021
ZYRO0A01320g	50	TDEL0C04510	1999	SAKL0E08932g	2533	KLLA0F04543g	4135	AER376W	2896	KLTH0G09174g	4022
ZYRO0A01342g	51	TDEL0C04520	2000	SAKL0E08910g	2532	KLLA0F04521g	4134	AER375C	2895	KLTH0G09196g	4023
ZYRO0A01364g	52	TDEL0C04530	2001	SAKL0E08888g	2531	KLLA0F04499g	4133			KLTH0G09218g	4024
ZYRO0A01386g	53	TDEL0C04540	2002	SAKL0E08866g	2530	KLLA0F04477g	4132	AER374C	2894	KLTH0G09262g	4026
ZYRO0A01408g	54	TDEL0C04550	2003	SAKL0E08844g	2529	KLLA0F04455g	4131	AER373C	2893	KLTH0G09284g	4027
ZYRO0A01430g	55	TDEL0C04560	2004	SAKL0E08822g	2528	KLLA0F04433g	4130	AER372C	2892	KLTH0G09306g	4028
ZYRO0A01452g	56	TDEL0C04570	2005	SAKL0E08800g	2527	KLLA0F04411g	4129	AER371C	2891
ZYRO0A01474g	57	TDEL0C04590	2007	SAKL0E08756g	2525	KLLA0F03311g	4080	ADL258W	1496	KLTH0G09372g	4030
ZYRO0A01496g	58	TDEL0C04600	2008	SAKL0E08734g	2524	KLLA0F03333g	4081	ADL257C	1497	KLTH0G09394g	4031
ZYRO0A01518g	59	TDEL0C04620	2010	SAKL0E08668g	2521	KLLA0F03355g	4082	ADL256W	1498	KLTH0G09416g	4032
ZYRO0A01540g	60	TDEL0C04160	1964	SAKL0E08646g	2520	KLLA0F03377g	4083	ADL255C	1499	KLTH0G09438g	4033
ZYRO0A01562g	61	TDEL0C04150	1963	SAKL0E08624g	2519	KLLA0F03399g	4084	ADL254W	1500	KLTH0G09460g	4034
ZYRO0A01584g	62	TDEL0C04140	1962	SAKL0E08602g	2518	KLLA0F03421g	4085	ADL253C	1501	KLTH0G09482g	4035
ZYRO0A01606g	63	TDEL0C04120	1960	SAKL0E08558g	2516	KLLA0F03443g	4086	ADL252W	1502	KLTH0G09548g	4038
ZYRO0A01628g	64	TDEL0C04110	1959	SAKL0E08536g	2515	KLLA0F03465g	4087	ADL251C	1503	KLTH0G09570g	4039
ZYRO0A01650g	65	TDEL0C04100	1958	SAKL0E08514g	2514	KLLA0F03487g	4088	ADL250W	1504	KLTH0G09592g	4040
ZYRO0A01672g	66	TDEL0C04090	1957	SAKL0E08492g	2513	KLLA0F03509g	4089	ADL249W	1505	KLTH0G09614g	4041
ZYRO0A01694g	67	TDEL0C04080	1956	SAKL0E08470g	2512	KLLA0F03531g	4090	ADL248C	1506	KLTH0G09636g	4042
ZYRO0A01716g	68	TDEL0C04070	1955	SAKL0E08448g	2511	KLLA0F03553g	4091	ADL247C	1507	KLTH0G09658g	4043
ZYRO0A01738g	69	TDEL0C04060	1954	SAKL0E08426g	2510	KLLA0F03575g	4092	ADL246W	1508	KLTH0G09680g	4044
ZYRO0A01760g	70	TDEL0C04050	1953	SAKL0E08404g	2509	KLLA0F03597g	4093	ADL245W	1509	KLTH0G09702g	4045
ZYRO0A01782g	71			SAKL0G16676g	4205	KLLA0D02794g	2101			Kthe_YGOB_YNL040W	1938
ZYRO0A01804g	72	TDEL0G02140	4240	SAKL0E07766g	2481	KLLA0E08449g	3205	ADL218C	1536	KLTH0G10296g	4072
ZYRO0A01848g	73	TDEL0G02150	4241	SAKL0E07722g	2480	KLLA0E08405g	3204	ADL217W	1537	KLTH0G10318g	4073
ZYRO0A01870g	74	TDEL0G02160	4242	SAKL0E07700g	2479	KLLA0E08383g	3203	ADL216C	1538	KLTH0G10340g	4074
ZYRO0A01892g	75	TDEL0G02170	4243	SAKL0E07678g	2478	KLLA0E08361g	3202	ADL215W	1539	KLTH0G10362g	4075
ZYRO0A01914g	76	TDEL0G02180	4244	SAKL0E07656g	2477	KLLA0E08339g	3201	ADL214C	1540	KLTH0G10384g	4076
ZYRO0A01936g	77	TDEL0G02190	4245	SAKL0E07634g	2476	KLLA0E08317g	3200	ADL213W	1541	KLTH0G10406g	4077
ZYRO0A01958g	78	TDEL0G02200	4246	SAKL0E07590g	2474	KLLA0E08273g	3198	ADL211C	1543	KLTH0G10450g	4079
ZYRO0A01980g	79	TDEL0G02210	4247	SAKL0E07568g	2473	KLLA0E08251g	3197	ADL210W	1544	KLTH0G10472g	4080
ZYRO0A02002g	80	TDEL0G02220	4248	SAKL0E07546g	2472	KLLA0E08229g	3196	ADL209C	1545	KLTH0G10494g	4081
ZYRO0A02024g	81	TDEL0G02230	4249	SAKL0E07524g	2471	KLLA0E08207g	3195	ADL208W	1546	KLTH0G10516g	4082
ZYRO0A02068g	82	TDEL0G02240	4250	SAKL0E07480g	2470	KLLA0E08163g	3194	ADL207W	1547	KLTH0G10560g	4083
ZYRO0A02112g	83	TDEL0G02250	4251	SAKL0E07392g	2468	KLLA0E08559g	3210	ADL205C	1549	KLTH0G10604g	4085
ZYRO0A02134g	84	TDEL0G02260	4252	SAKL0E07370g	2467	KLLA0E08581g	3211	ADL204W	1550	KLTH0G10626g	4086
ZYRO0A02156g	85	TDEL0G02270	4253	SAKL0E07348g	2466	KLLA0E08603g	3212	ADL203C	1551	KLTH0G10648g	4087
ZYRO0A02178g	86	TDEL0G02280	4254	SAKL0E07326g	2465	KLLA0E08625g	3213	ADL202C	1552	KLTH0G10670g	4088
ZYRO0A02200g	87	TDEL0G02290	4255	SAKL0E07304g	2464	KLLA0E08647g	3214	ADL201W	1553	KLTH0G10692g	4089
ZYRO0A02222g	88	TDEL0G02300	4256	SAKL0E07282g	2463	KLLA0E08669g	3215			KLTH0G10714g	4090
ZYRO0A02244g	89	TDEL0G02310	4257	SAKL0E07260g	2462	KLLA0E08691g	3216	ADL200C	1554	KLTH0G10758g	4092
ZYRO0A02266g	90	TDEL0G02320	4258	SAKL0E07238g	2461			ADL199W	1555	KLTH0G10780g	4093
ZYRO0A02288g	91	TDEL0G02330	4259	SAKL0E07216g	2460	KLLA0E08713g	3217	ADL198W	1556	KLTH0G10802g	4094
ZYRO0A02310g	92	TDEL0G02340	4260	SAKL0E07194g	2459	KLLA0E08735g	3218	AGR392C	4746	KLTH0G10824g	4095
ZYRO0A02332g	93	TDEL0G02350	4261	SAKL0E07172g	2458	KLLA0E08757g	3219	AGR391W	4745	KLTH0G10846g	4096
ZYRO0A02398g	94	TDEL0G02360	4262	SAKL0E07128g	2457	KLLA0E08779g	3220	AGR390C	4744	KLTH0G10912g	4098
ZYRO0A02420g	95	TDEL0G02370	4263	SAKL0E07106g	2456	KLLA0E08801g	3221	AGR389C	4743	KLTH0G10934g	4099
ZYRO0A02442g	96	TDEL0G02380	4264	SAKL0E07084g	2455	KLLA0E08823g	3222	AGR388W	4742	KLTH0G10956g	4100
ZYRO0A02464g	97	TDEL0G02390	4265	SAKL0E07062g	2454	KLLA0E08845g	3223	AGR387C	4741	KLTH0G10978g	4101
Zrou_YGOB_Anc_2.310	98	TDEL0G02400	4266	SAKL0E07040g	2453	KLLA0E08867g	3224	AGR386C	4740	Kthe_YGOB_Anc_2.310	4102
ZYRO0A02486g	99	TDEL0G02410	4267	SAKL0E07018g	2452			AGR385C	4739	KLTH0G11000g	4103
ZYRO0A02508g	100	TDEL0G02420	4268	SAKL0E06996g	2451	KLLA0E08889g	3225	AGR384C	4738	KLTH0G11022g	4104
ZYRO0A02530g	101	TDEL0G02430	4269	SAKL0E06974g	2450	KLLA0E08911g	3226	AGR383W	4737	KLTH0G11044g	4105
ZYRO0A02552g	102	TDEL0G02440	4270	SAKL0E06952g	2449	KLLA0E08933g	3227	AGR382W	4736	KLTH0G11066g	4106
ZYRO0A02574g	103	TDEL0G02450	4271	SAKL0E06930g	2448	KLLA0E08955g	3228	AGR381C	4735	KLTH0G11088g	4107
ZYRO0A02596g	104	TDEL0G02460	4272	SAKL0E06908g	2447	KLLA0E08977g	3229	AGR380C	4734	KLTH0G11110g	4108
ZYRO0A02618g	105	TDEL0G02470	4273	SAKL0E06886g	2446	KLLA0E08999g	3230	AGR379W	4733	KLTH0G11132g	4109
ZYRO0A02640g	106	TDEL0G02480	4274	SAKL0E06842g	2444	KLLA0E09065g	3233	ADL287C	1466	KLTH0F09218g	3183
ZYRO0A02662g	107	TDEL0G02490	4275	SAKL0E06820g	2443	KLLA0E09043g	3232	ADL288C	1465	KLTH0F09240g	3184
ZYRO0A02684g	108	TDEL0G02500	4276	SAKL0E06798g	2442	KLLA0E09087g	3234	ADL289C	1464	KLTH0F09262g	3185
ZYRO0A02706g	109	TDEL0B01560	944	SAKL0H11682g	4827	KLLA0D12034g	2490	AGL240W	4105	KLTH0E11176g	2524
ZYRO0A02728g	110	TDEL0B01570	945	SAKL0H11704g	4828	KLLA0D12056g	2491	ADR165C	1921	KLTH0E11154g	2523
ZYRO0A02750g	111	TDEL0B01580	946	SAKL0H11726g	4829	KLLA0D12078g	2492	ADR164C	1920	KLTH0E11132g	2522
ZYRO0A02772g	112	TDEL0B01590	947	SAKL0H11748g	4830	KLLA0D12100g	2493	ADR163W	1919	KLTH0E11110g	2521
ZYRO0A02794g	113	TDEL0B01600	948	SAKL0H11792g	4832	KLLA0D12144g	2495	AFR459W	3678	KLTH0E11066g	2519
ZYRO0A02816g	114	TDEL0B01610	949	SAKL0H11814g	4833	KLLA0D12166g	2496	AFR458C	3677	KLTH0E11044g	2518
ZYRO0A02838g	115	TDEL0B01620	950	SAKL0H11836g	4834	KLLA0D12188g	2497	AFR457W	3676	KLTH0E11022g	2517
ZYRO0A02860g	116	TDEL0B01630	951	SAKL0H11858g	4835	KLLA0D12210g	2498	AFR456C	3675	KLTH0E11000g	2516
ZYRO0A02882g	117	TDEL0B01640	952	SAKL0H11880g	4836	KLLA0D12232g	2499	AFR455W	3674	KLTH0E10978g	2515
ZYRO0A02904g	118	TDEL0B01650	953	SAKL0H11924g	4838	KLLA0C15477g	1815	AFR454W	3673	KLTH0E10956g	2514
ZYRO0A02926g	119	TDEL0B01660	954	SAKL0H11946g	4839	KLLA0C15455g	1814	AFR453W	3672	KLTH0E10934g	2513
ZYRO0A02948g	120	TDEL0B01670	955	SAKL0H11968g	4840	KLLA0C15433g	1813	Agos_YGOB_AFR452C	3670	KLTH0E10890g	2511
ZYRO0A02970g	121	TDEL0B01690	957	SAKL0H12012g	4842	KLLA0C15411g	1811			KLTH0E10868g	2510
ZYRO0A03036g	122	TDEL0D03600	2603	SAKL0D03564g	1709	KLLA0F04191g	4119	ABL100W	494	KLTH0C07458g	1091
ZYRO0A03058g	123	TDEL0D03610	2604	SAKL0D03586g	1710	KLLA0F04213g	4120	ABL099W	495	KLTH0C07480g	1092
ZYRO0A03080g	124			SAKL0D03608g	1711	KLLA0F04235g	4121			KLTH0C07502g	1093
ZYRO0A03102g	125			SAKL0D03630g	1712	KLLA0F04279g	4123			KLTH0C07524g	1094
ZYRO0A03124g	126	TDEL0D03640	2607	SAKL0D03696g	1715	KLLA0F04323g	4125			KLTH0C07590g	1096
ZYRO0A03146g	127	TDEL0D03630	2606	SAKL0D03674g	1714	KLLA0F04301g	4124	ABL098W	496	KLTH0C07546g	1095
ZYRO0A03168g	128	TDEL0D03620	2605	SAKL0D03652g	1713
ZYRO0A03212g	130	TDEL0D03650	2608	SAKL0D03718g	1716			ABL097C	497	KLTH0C07612g	1097
ZYRO0A03234g	131	TDEL0D03660	2609	SAKL0D03740g	1717			ABL096W	498	KLTH0C07634g	1098
ZYRO0A03256g	132	TDEL0D03670	2610	SAKL0D03762g	1718	KLLA0F04345g	4126	ABL095W	499	KLTH0C07656g	1099
ZYRO0A03278g	133	TDEL0D03680	2611	SAKL0D03784g	1719	KLLA0F04367g	4127	ABL093W	501	KLTH0C07678g	1100
ZYRO0A03300g	134	TDEL0D03690	2612	SAKL0D03806g	1720	KLLA0F04389g	4128	ABL092W	502	KLTH0C07788g	1105
ZYRO0A03322g	135	TDEL0D03700	2613	SAKL0D03828g	1721	KLLA0A10483g	439	ABL091C	503	KLTH0C07810g	1106
ZYRO0A03344g	136	TDEL0D03710	2614	SAKL0D03850g	1722	KLLA0A10527g	441			KLTH0C07832g	1107
ZYRO0A03366g	137	TDEL0D03720	2615	SAKL0D03872g	1723	KLLA0A10549g	442	ABL090W	504	KLTH0C07854g	1108
ZYRO0A03388g	138	TDEL0D03730	2616	SAKL0D03883g	1724	KLLA0A10571g	443	ABL089W	505	KLTH0C07876g	1109
ZYRO0A03410g	139	TDEL0D03740	2617	SAKL0D03894g	1725	KLLA0A10593g	444	ABL088C	506	KLTH0C07898g	1110
ZYRO0A03454g	140	TDEL0D03750	2618	SAKL0D03938g	1726	KLLA0A10637g	445	AER409C	2928	KLTH0C07942g	1111
ZYRO0A03476g	141	TDEL0D03760	2619	SAKL0D03960g	1727	KLLA0A10659g	446	AER408W	2927	KLTH0C07964g	1112
ZYRO0A03498g	142	TDEL0D03770	2620	SAKL0D03982g	1728	KLLA0B06710g	779	AER407C	2926	KLTH0C07986g	1113
ZYRO0A03520g	143	TDEL0D03780	2621	SAKL0D04004g	1729	KLLA0B06732g	780	AER406C	2925	KLTH0C08008g	1114
ZYRO0A03542g	144	TDEL0D03790	2622	SAKL0D04026g	1730	KLLA0B06754g	781			KLTH0C08030g	1115
ZYRO0A03564g	145	TDEL0D03800	2623	SAKL0D04070g	1732	KLLA0B06798g	783	ACL172C	882	KLTH0C08074g	1117
ZYRO0A03586g	146	TDEL0D03810	2624	SAKL0D04092g	1733	KLLA0B06820g	784	ACL173C	881	KLTH0C08096g	1118
ZYRO0A03608g	147	TDEL0D03820	2625	SAKL0D04114g	1734	KLLA0B06842g	785	ACL174W	880	KLTH0C08118g	1119
ZYRO0A03630g	148	TDEL0D03830	2626	SAKL0D04136g	1735	KLLA0B06864g	786	ACL175W	879	KLTH0C08140g	1120
ZYRO0A03652g	149	TDEL0D03840	2627	SAKL0D04158g	1736	KLLA0B06886g	787	ACL176W	878	KLTH0C08162g	1121
ZYRO0A03674g	150	TDEL0D03850	2628	SAKL0D04246g	1737	KLLA0B06952g	788	AAR184W	374	KLTH0C08184g	1122
ZYRO0A03696g	151	TDEL0D03860	2629	SAKL0D04268g	1738	KLLA0B06974g	789	AAR185W	375	KLTH0C08206g	1123
ZYRO0A03718g	152	TDEL0D03870	2630	SAKL0D04334g	1739					KLTH0C08250g	1124
ZYRO0A03740g	153	TDEL0D03880	2631	SAKL0D04400g	1741	KLLA0B07062g	791	AAR186W	376	KLTH0C08272g	1125
ZYRO0A03762g	154	TDEL0D03890	2632	SAKL0D04422g	1742	KLLA0B07084g	792	AAR187C	377	KLTH0C08294g	1126
ZYRO0A03784g	155	TDEL0D03900	2633	SAKL0D04444g	1743	KLLA0B07095g	793	AAR188W	378	KLTH0C08316g	1127
ZYRO0A03806g	156	TDEL0D03910	2634	SAKL0D04466g	1745	KLLA0B07117g	794	AAR190W	380	KLTH0E15708g	2731
ZYRO0A03828g	157	TDEL0D03920	2635	SAKL0D04488g	1746	KLLA0B07139g	795	AAR191C	381	KLTH0E15686g	2730
ZYRO0A03850g	158	TDEL0D03930	2636	SAKL0D04532g	1748	KLLA0B07161g	796	AAR193C	383	KLTH0E15664g	2729	Synteny break 1
ZYRO0A03872g	159	TDEL0D03940	2637	SAKL0C08822g	1354	KLLA0F24640g	4999	AEL084W	2436	KLTH0C08910g	1154
ZYRO0A03894g	160	TDEL0D03950	2638	SAKL0C08844g	1355	KLLA0F24618g	4998	AEL083W	2437	KLTH0C08932g	1155
ZYRO0A03916g	161	TDEL0D03960	2639	SAKL0C08910g	1358	KLLA0F24552g	4995	AEL081W	2440	KLTH0C09020g	1159
ZYRO0A03938g	162	TDEL0D03970	2640	SAKL0C08932g	1359					KLTH0C09042g	1160	Synteny break 2
ZYRO0A03960g	163	TDEL0D03980	2641	SAKL0C11814g	1479	KLLA0D03608g	2133	AEL192W	2328	KLTH0A01782g	65
ZYRO0A03982g	164	TDEL0D03990	2642	SAKL0C11792g	1478	KLLA0D03630g	2134	AEL191C	2329	KLTH0A01804g	66
ZYRO0A04004g	165	TDEL0D04000	2643	SAKL0C11770g	1477	KLLA0D03542g	2132	AEL190W	2330	KLTH0A01826g	67
ZYRO0A04026g	166	TDEL0D04010	2644	SAKL0C11748g	1476	KLLA0D03520g	2131			KLTH0A01848g	68
ZYRO0A04048g	167	TDEL0D04020	2645	SAKL0C11726g	1475	KLLA0D03498g	2130	AEL189W	2331	KLTH0A01870g	69
ZYRO0A04070g	168			SAKL0C11682g	1473					KLTH0A01892g	70
ZYRO0A04092g	169	TDEL0D04030	2646	SAKL0C11594g	1469	KLLA0D03454g	2128	ABR124C	720
ZYRO0A04114g	170	TDEL0D04040	2647	SAKL0C11616g	1470	KLLA0D03432g	2127	ABR125C	721	KLTH0A01914g	71
ZYRO0A04136g	171	TDEL0E00140	2916	SAKL0C11572g	1468	KLLA0F08393g	4303			KLTH0A01936g	72
ZYRO0A04158g	172	TDEL0E00150	2917	SAKL0C11550g	1467	KLLA0F08415g	4304			KLTH0A01958g	73
ZYRO0A04180g	173	TDEL0E00130	2915	SAKL0C11528g	1466	KLLA0F08437g	4305			KLTH0A01980g	74
ZYRO0A04224g	174	TDEL0D04060	2649	SAKL0C11440g	1465	KLLA0F14707g	4581	AEL011W	2511	KLTH0G16698g	4354
ZYRO0A04246g	175	TDEL0D04070	2650	SAKL0C11418g	1464	KLLA0F14729g	4582	AEL010W	2512	KLTH0G16676g	4353
ZYRO0A04268g	176	TDEL0D04080	2651	SAKL0C11396g	1463	KLLA0F14751g	4583	AEL009C	2513	KLTH0G16654g	4352
ZYRO0A04312g	178	TDEL0D04090	2652	SAKL0C11374g	1462	KLLA0F14773g	4584	AEL008W	2514	KLTH0G16632g	4351
ZYRO0A04334g	179	TDEL0D04100	2653	SAKL0C11352g	1461	KLLA0F14795g	4585	AEL007W	2515	KLTH0G16610g	4350
ZYRO0A04356g	180	TDEL0D04110	2654	SAKL0C11330g	1460	KLLA0E17425g	3597	AEL006W	2516	KLTH0G16588g	4349
ZYRO0A04378g	181	TDEL0D04120	2655	SAKL0C11308g	1459	KLLA0E17403g	3596	AEL005C	2517	KLTH0G16566g	4348
ZYRO0A04400g	182	TDEL0D04130	2656	SAKL0C11286g	1458	KLLA0E17381g	3595	AEL004W	2518	KLTH0G16544g	4347
ZYRO0A04422g	183	TDEL0D04140	2657	SAKL0C11264g	1457	KLLA0E17359g	3594	AEL003C	2519	KLTH0G16522g	4346
ZYRO0A04444g	184	TDEL0D04150	2658	SAKL0C11242g	1456	KLLA0E17337g	3593	AEL002W	2520	KLTH0G16500g	4345
ZYRO0A04466g	185	TDEL0D04160	2659	SAKL0C11220g	1455	KLLA0E17315g	3592	AEL001C	2521	KLTH0G16478g	4344
ZYRO0A04554g	188	TDEL0D04170	2660	SAKL0C11176g	1454	KLLA0E17271g	3590	AER001C	2522	KLTH0G16434g	4343
ZYRO0A04576g	189	TDEL0D04180	2661	SAKL0C11154g	1453	KLLA0E17227g	3588	AER002W	2523	KLTH0G16412g	4342
ZYRO0A04598g	190	TDEL0D04190	2662	SAKL0C11132g	1452	KLLA0E17205g	3587	AER003C	2524	KLTH0G16390g	4341
ZYRO0A04620g	191	TDEL0D04200	2663	SAKL0C11110g	1451	KLLA0E17183g	3586	AER004W	2525	KLTH0G16368g	4340
ZYRO0A04642g	192	TDEL0D04210	2664	SAKL0C11044g	1448	KLLA0E17161g	3585	AER005C	2526	KLTH0G16346g	4339
ZYRO0A04664g	193	TDEL0D04220	2665	SAKL0C10846g	1439	KLLA0E17447g	3598	AER006W	2527	KLTH0G16104g	4328
ZYRO0A04686g	194	TDEL0D04230	2666	SAKL0C10824g	1438	KLLA0E17491g	3600	AER007W	2528	KLTH0G16126g	4329
ZYRO0A04708g	195	TDEL0D04240	2667	SAKL0C10802g	1437	KLLA0E17513g	3601	AER008W	2529	KLTH0G16148g	4330
ZYRO0A04730g	196	TDEL0D04250	2668	SAKL0C10780g	1436	KLLA0E17535g	3602	AER009C	2530	KLTH0G16170g	4331
ZYRO0A04752g	197	TDEL0D04260	2669	SAKL0C10758g	1435	KLLA0E17557g	3603	AER010C	2531	KLTH0G16192g	4332
ZYRO0A04774g	198	TDEL0D04270	2670	SAKL0C10736g	1434	KLLA0E17579g	3604	AER011C	2532	KLTH0G16214g	4333
ZYRO0A04796g	199	TDEL0D04280	2671	SAKL0C10714g	1433	KLLA0E17601g	3605	AER012C	2533	KLTH0G16236g	4334
ZYRO0A04818g	200	TDEL0D04290	2672	SAKL0C10692g	1432	KLLA0E17623g	3606	AER013W	2534	KLTH0G16258g	4335
ZYRO0A04840g	201	TDEL0D04300	2673	SAKL0C10582g	1427	KLLA0E17645g	3607	AER014W	2535	KLTH0G16280g	4336
ZYRO0A04862g	202	TDEL0D04310	2674	SAKL0C10560g	1426	KLLA0E17667g	3608	AER015C	2536	KLTH0G16302g	4337
ZYRO0A04906g	203	TDEL0H03370	4855	SAKL0C10516g	1425	KLLA0E17711g	3609	AER016C	2537	KLTH0G16082g	4327
ZYRO0A04928g	204	TDEL0D04320	2675	SAKL0C10494g	1424	KLLA0E17733g	3610	AER017C	2538	KLTH0G16060g	4326
ZYRO0A04950g	205	TDEL0D04330	2676	SAKL0C10472g	1423	KLLA0E17755g	3611	AER018C	2539	KLTH0G16038g	4325	Synteny break 3
ZYRO0A04972g	206	TDEL0D04340	2677	SAKL0C08008g	1317	Klac_YGOB_Anc_3.187	1332	AER212W	2733	KLTH0E15840g	2737
ZYRO0A04994g	207	TDEL0D04350	2678	SAKL0C07964g	1315	KLLA0C04411g	1330	AER213C	2734	KLTH0E15884g	2739
ZYRO0A05016g	208	TDEL0D04370	2680	SAKL0C07942g	1314	KLLA0C04389g	1329	AER214C	2735	KLTH0E15906g	2740
ZYRO0A05038g	209	TDEL0D04380	2681	SAKL0C07898g	1312	KLLA0C04367g	1328	AER215W	2736	KLTH0E15950g	2742
ZYRO0A05060g	210	TDEL0D04390	2682	SAKL0C07876g	1311	KLLA0C04345g	1327	AER216C	2737	KLTH0E15972g	2743
ZYRO0A05082g	211	TDEL0D04400	2683	SAKL0C07854g	1310	KLLA0C04323g	1326	AER217W	2738	KLTH0E15994g	2744
ZYRO0A05104g	212	TDEL0D04410	2684	SAKL0C07832g	1309	KLLA0C04301g	1325	AER218C	2739	KLTH0E16016g	2745
ZYRO0A05126g	213	TDEL0D04420	2685	SAKL0C07810g	1308	KLLA0C04279g	1324	AER219C	2740	KLTH0E16038g	2746
ZYRO0A05148g	214	TDEL0D04430	2686	SAKL0C07788g	1307	KLLA0C04257g	1323	AER220C	2741	KLTH0E16060g	2747
ZYRO0A05170g	215	TDEL0D04440	2687	SAKL0C07766g	1306	KLLA0C04235g	1322	AER221W	2742	KLTH0E16082g	2748
ZYRO0A05192g	216	TDEL0D04450	2688	SAKL0C07744g	1305	KLLA0C04213g	1321	AER222C	2743	KLTH0E16104g	2749
ZYRO0A05214g	217	TDEL0D04460	2689	SAKL0C07722g	1304	KLLA0C04191g	1320	AER223C	2744	KLTH0E16126g	2750
ZYRO0A05236g	218	TDEL0D04470	2690	SAKL0C07700g	1303	KLLA0C04169g	1319	AER224W	2745
ZYRO0A05258g	219	TDEL0D04480	2691	SAKL0C07678g	1302	KLLA0C04147g	1318	AER225W	2746	KLTH0E16148g	2751
ZYRO0A05280g	220	TDEL0D04490	2692	SAKL0C07634g	1300	KLLA0B13926g	1095	AER226W	2747	KLTH0F06732g	3075
ZYRO0A05302g	221	TDEL0D04500	2693	SAKL0C07612g	1299	KLLA0C04103g	1316	AER227W	2748	KLTH0F06710g	3074
ZYRO0A05324g	222	TDEL0D04510	2694	SAKL0C07590g	1298	KLLA0C04081g	1315	AER228C	2749	KLTH0F06688g	3073
ZYRO0A05346g	223	TDEL0D04520	2695	SAKL0C07568g	1297	KLLA0C04059g	1314	AER229C	2750	KLTH0F06666g	3072
ZYRO0A05368g	224	TDEL0D04530	2696	SAKL0C07546g	1296	KLLA0C04037g	1313	AER230C	2751	KLTH0F06644g	3071
ZYRO0A05390g	225	TDEL0D04540	2697	SAKL0C07502g	1294	KLLA0C04004g	1312	ADR311C	2066	KLTH0F06622g	3070
ZYRO0A05412g	226	TDEL0A04710	462	SAKL0G06798g	3785	KLLA0E09351g	3246	AAR109C	298	KLTH0G05544g	3865
Zrou_YGOB_Anc_5.606	227	TDEL0A04720	463	SAKL0G06820g	3786	KLLA0E09329g	3245	AAR108WA	297	KLTH0G05566g	3866
ZYRO0A05434g	228	TDEL0A04730	464	SAKL0G06842g	3787	KLLA0E09307g	3244	AEL235W	2285	KLTH0G05588g	3867
ZYRO0A05456g	229	TDEL0A04740	465	SAKL0G06864g	3788	KLLA0E09285g	3243	AEL234C	2286	KLTH0G05610g	3868
ZYRO0A05478g	230	TDEL0A04750	466	SAKL0G06886g	3789	KLLA0F02684g	4051	AEL233C	2287	KLTH0G05632g	3869
ZYRO0A05500g	231	TDEL0A04760	467	SAKL0G06908g	3790	KLLA0F02662g	4050	AEL232C	2288	KLTH0G05654g	3870
ZYRO0A05522g	232	TDEL0A04770	468	SAKL0G06930g	3791	KLLA0F02640g	4049	AEL231C	2289	KLTH0G05676g	3871
ZYRO0A05544g	233	TDEL0A04780	469	SAKL0G06952g	3792	KLLA0A03806g	160	AEL230W	2290	KLTH0G05698g	3872
ZYRO0A05566g	234	TDEL0A04790	470	SAKL0G06974g	3793	KLLA0A07172g	304	AEL229W	2291	KLTH0G05720g	3873
ZYRO0A05588g	235	TDEL0A04800	471	SAKL0G06996g	3794	KLLA0A07150g	303	AEL228W	2292	KLTH0E02090g	2135
ZYRO0A05610g	236	TDEL0A04810	472	SAKL0G07018g	3795	KLLA0A07128g	302	AEL227C	2293	KLTH0E02112g	2136
ZYRO0A05632g	237	TDEL0A04820	473	SAKL0G07040g	3796	KLLA0A07106g	301	AEL226W	2294	KLTH0E02134g	2137
ZYRO0A05654g	238	TDEL0A04830	474	SAKL0G07062g	3797	KLLA0A07084g	300	AEL225C	2295	KLTH0E02156g	2138
ZYRO0A05676g	239	TDEL0A04840	475	SAKL0G07084g	3798	KLLA0A07062g	299	AEL224W	2296	KLTH0E02178g	2139
ZYRO0A05742g	240	TDEL0B03570	1145	SAKL0H04730g	4524	KLLA0B08371g	847	AFR561W	3782	KLTH0D13002g	1826
ZYRO0A05764g	241	TDEL0B03580	1146	SAKL0H04796g	4525	KLLA0D02464g	2087	AFR560W	3781	KLTH0D12958g	1825
ZYRO0A05786g	242	TDEL0B03590	1147	SAKL0H04818g	4526	KLLA0D02486g	2088	AFR559C	3780	KLTH0D12936g	1824
ZYRO0A05808g	243	TDEL0B03600	1148	SAKL0H04840g	4527	KLLA0C06809g	1432	AFR558C	3779	KLTH0D12914g	1823
ZYRO0A05830g	244	TDEL0B03610	1149	SAKL0H04862g	4528	KLLA0C06842g	1433	AFR557C	3778	KLTH0D12892g	1822
ZYRO0A05852g	245	TDEL0B03620	1150	SAKL0H04884g	4529	KLLA0C06864g	1434	AFR556W	3777	KLTH0D12870g	1821
ZYRO0A05874g	246	TDEL0B03630	1151	SAKL0H04906g	4530	KLLA0C06886g	1435	AFR555W	3776	KLTH0D12848g	1820
ZYRO0A05896g	247	TDEL0B03640	1152	SAKL0H04928g	4531	KLLA0C06908g	1436	AFR554W	3775	KLTH0D12826g	1819
ZYRO0A05918g	248	TDEL0B03650	1153	SAKL0H04950g	4532	KLLA0C06930g	1437	AFR553C	3774	KLTH0D12804g	1818
ZYRO0A05940g	249	TDEL0B03660	1154	SAKL0H04972g	4533	KLLA0C06952g	1438	AFR552C	3773	KLTH0D12782g	1817
ZYRO0A05962g	250	TDEL0B03670	1155	SAKL0H04994g	4534	KLLA0C06974g	1439	AFR551W	3772	KLTH0D12760g	1816
ZYRO0A05984g	251	TDEL0B03680	1156			KLLA0C06996g	1440
ZYRO0A06006g	252	TDEL0B03690	1157	SAKL0H05016g	4535	KLLA0C07018g	1441	AER356C	2876	KLTH0D12738g	1815
ZYRO0A06028g	253	TDEL0B03700	1158	SAKL0H05038g	4536	KLLA0C07040g	1442			KLTH0D12716g	1814
ZYRO0A06050g	254	TDEL0B03710	1159	SAKL0H05060g	4537	KLLA0C07062g	1443	AER355C	2875	KLTH0D12694g	1813
ZYRO0A06072g	255	TDEL0B03720	1160	SAKL0H05082g	4538	KLLA0C07084g	1444	AER354W	2874	KLTH0D12672g	1812
ZYRO0A06094g	256	TDEL0B03730	1161	SAKL0H05104g	4539	KLLA0C07106g	1445	AER353W	2873	KLTH0D12650g	1811
ZYRO0A06116g	257	TDEL0B03740	1162	SAKL0H05126g	4540	KLLA0C07128g	1446	AER352C	2872	KLTH0D12628g	1810
ZYRO0A06138g	258	TDEL0B03750	1163	SAKL0H05148g	4541	KLLA0C07150g	1447	AER351W	2871	KLTH0D12606g	1809
ZYRO0A06160g	259	TDEL0B03760	1164	SAKL0H05170g	4542	KLLA0C07172g	1448	AER350W	2870	KLTH0D12584g	1808
ZYRO0A06182g	260	TDEL0B03770	1165	SAKL0H05214g	4544	KLLA0C07216g	1450	AER348C	2868	KLTH0D12518g	1805
ZYRO0A06204g	261	TDEL0B03780	1166	SAKL0H05236g	4545	KLLA0C07238g	1451	AER347W	2867
ZYRO0A06226g	262	TDEL0B03790	1167	SAKL0H05258g	4546	KLLA0C07260g	1452	AER346W	2866	KLTH0D12496g	1804
ZYRO0A06248g	263	TDEL0B03800	1168	SAKL0H05280g	4547	KLLA0C07282g	1453	AER345W	2865	KLTH0D12474g	1803
ZYRO0A06270g	264	TDEL0E02120	3114	SAKL0G01980g	3581	KLLA0E21583g	3783	AER238C	2759	KLTH0F16544g	3487
ZYRO0A06292g	265	TDEL0E02130	3115	SAKL0G01958g	3580	KLLA0E21605g	3784	ACL109C	945	KLTH0F16566g	3488
ZYRO0A06314g	266	TDEL0E02140	3116	SAKL0G01936g	3579			ACL108C	946	KLTH0F16588g	3489
ZYRO0A06336g	267	TDEL0E02150	3117	SAKL0G01914g	3578	KLLA0E21627g	3785	ACL107C	947	KLTH0F16610g	3490
ZYRO0A06358g	268	TDEL0E02160	3118	SAKL0G01892g	3577	KLLA0E21649g	3786	ACL106C	948	KLTH0F16632g	3491
ZYRO0A06380g	269	TDEL0E02170	3119	SAKL0G01870g	3576	KLLA0E21671g	3787	ACL105C	949	KLTH0F16654g	3492
ZYRO0A06446g	270	TDEL0E02180	3120	SAKL0G01848g	3575	KLLA0E21693g	3788	ACL104C	950	KLTH0F16676g	3493
ZYRO0A06468g	271	TDEL0E02190	3121	SAKL0G01826g	3574	KLLA0E21715g	3789	ACL103W	951	KLTH0F16698g	3494
ZYRO0A06490g	272	TDEL0E02200	3122	SAKL0G01804g	3573	KLLA0E21737g	3790	ACR093C	1147	KLTH0F16720g	3495	Synteny break 4
ZYRO0A06512g	273	TDEL0E02210	3123	SAKL0G07414g	3811	KLLA0E16633g	3562	AER392W	2911	KLTH0E02508g	2151
ZYRO0A06534g	274	TDEL0E02220	3124	SAKL0G07458g	3813	KLLA0F22066g	4894	AER393C	2912	KLTH0E02530g	2153
ZYRO0A06578g	275	TDEL0E02230	3125	SAKL0G07524g	3815	KLLA0F22088g	4895	ACR150W	1205	KLTH0E02596g	2155
ZYRO0A06600g	276	TDEL0E02240	3126	SAKL0G07546g	3816	KLLA0F22110g	4896	ACR151W	1206	KLTH0E02618g	2156
ZYRO0A06622g	277	TDEL0E02250	3127	SAKL0G07568g	3817	KLLA0F22154g	4897	ACR152W	1207	KLTH0E02662g	2158
ZYRO0A06644g	278	TDEL0E02260	3128	SAKL0G07590g	3818	KLLA0F22176g	4898	ACR153C	1208	KLTH0E02684g	2159
ZYRO0A06666g	279	TDEL0E02270	3129	SAKL0G07612g	3819	KLLA0D13332g	2550	AFL203C	3012	KLTH0E02728g	2160
ZYRO0A06688g	280	TDEL0E02310	3133	SAKL0G07678g	3822			AFL207C	3008	KLTH0E02772g	2162
ZYRO0A06710g	281	TDEL0E02320	3134	SAKL0G07722g	3824	KLLA0A07040g	297	AFL206C	3009	KLTH0E02816g	2164
ZYRO0A06754g	282	TDEL0E02330	3135	SAKL0G07766g	3825	KLLA0A07018g	296	AEL102W	2418	KLTH0E02860g	2165
ZYRO0A06776g	283	TDEL0E02350	3137	SAKL0G07810g	3827	KLLA0A06974g	294	AEL100W	2420	KLTH0E02904g	2167
ZYRO0A06798g	284	TDEL0E02360	3138	SAKL0G07832g	3828	KLLA0A06952g	293	AEL099W	2421	KLTH0E02926g	2168
ZYRO0A06820g	285	TDEL0E02370	3139	SAKL0G07854g	3829	KLLA0F21560g	4873	AEL098W	2422	KLTH0E02948g	2169
ZYRO0A06842g	286	TDEL0E02380	3140	SAKL0G07876g	3830	KLLA0F21582g	4874	AEL097C	2423	KLTH0E02970g	2170
ZYRO0A06864g	287	TDEL0E02390	3141	SAKL0G07920g	3832	KLLA0F21604g	4875	AEL096W	2424	KLTH0E03014g	2172
ZYRO0A06886g	288	TDEL0E02400	3142	SAKL0G07942g	3833	KLLA0F21626g	4876	AEL095C	2425	KLTH0E03036g	2173
ZYRO0A06908g	289	TDEL0E02410	3143	SAKL0G07964g	3834	KLLA0F21648g	4877	AEL094C	2426	KLTH0E03058g	2174
ZYRO0A06930g	290	TDEL0E02420	3144	SAKL0G07986g	3835	KLLA0F21670g	4878	AEL093C	2427	KLTH0E03410g	2186
ZYRO0A06974g	292	TDEL0E02430	3145	SAKL0G08052g	3838	KLLA0F21736g	4881			KLTH0E03454g	2188
ZYRO0A06996g	293	TDEL0E02440	3146	SAKL0G08074g	3839	KLLA0F21758g	4882	ADR309W	2064	KLTH0E03476g	2189
ZYRO0A07018g	294	TDEL0E02450	3147	SAKL0G08118g	3841	KLLA0F14861g	4588	ADR307W	2062	KLTH0E03520g	2190
ZYRO0A07040g	295	TDEL0G02610	4287	SAKL0E06556g	2431	KLLA0E14807g	3482	ADL284C	1469	KLTH0F09482g	3196
ZYRO0A07062g	296	TDEL0G02620	4288	SAKL0E06534g	2430	KLLA0E14785g	3481	ADL283W	1470	KLTH0F09504g	3197
ZYRO0A07084g	297	TDEL0G02630	4289	SAKL0E06512g	2429	KLLA0E14763g	3480			KLTH0F09526g	3198
ZYRO0A07106g	298	TDEL0G02640	4290	SAKL0E06490g	2428	KLLA0E14741g	3479	ADL282W	1471	KLTH0F09548g	3199
ZYRO0A07128g	299	TDEL0G02650	4291	SAKL0E06468g	2427	KLLA0E14719g	3478	ADL281C	1472	KLTH0F09570g	3200
ZYRO0A07150g	300	TDEL0G02660	4292	SAKL0E06446g	2426	KLLA0E14697g	3477	ADL280W	1473	KLTH0F09592g	3201
ZYRO0A07172g	301	TDEL0G02670	4293	SAKL0E06424g	2425	KLLA0D10065g	2403	ADL279W	1474	KLTH0F09614g	3202
ZYRO0A07194g	302	TDEL0G02680	4294	SAKL0E06402g	2424	KLLA0D10043g	2402	AFL202C	3013	KLTH0F09636g	3203
ZYRO0A07216g	303			SAKL0E06380g	2423	KLLA0D10021g	2401			KLTH0F09658g	3204
ZYRO0A07238g	304	TDEL0G02690	4295	SAKL0E06358g	2422	KLLA0D09999g	2400	AFL201W	3014	KLTH0F09680g	3205
ZYRO0A07260g	305	TDEL0G02700	4296	SAKL0E06336g	2421	KLLA0D09977g	2399	AFL200W	3015	KLTH0F09702g	3206
ZYRO0A07282g	306	TDEL0G02710	4297	SAKL0E06314g	2420	KLLA0D09955g	2398	AFL199C	3016	KLTH0F09724g	3207
ZYRO0A07304g	307	TDEL0G02720	4298	SAKL0E06292g	2419	KLLA0D09933g	2397	AFL198W	3017	KLTH0F09746g	3208
ZYRO0A07326g	308	TDEL0G02730	4299	SAKL0E06270g	2418	KLLA0D09911g	2396	AFL197C	3018	KLTH0F09768g	3209
ZYRO0A07348g	309	TDEL0G02740	4300	SAKL0E06248g	2417	KLLA0D09889g	2395	AFL196W	3019	KLTH0F09790g	3210
ZYRO0A07370g	310	TDEL0G02750	4301	SAKL0E06226g	2416	KLLA0D09867g	2394	AFL195W	3020	KLTH0F09812g	3211
ZYRO0A07392g	311	TDEL0G02760	4302	SAKL0E06204g	2415	KLLA0E01717g	2901	AFL194W	3021	KLTH0F09834g	3212
ZYRO0A07436g	312	TDEL0G02770	4303	SAKL0E06138g	2414	KLLA0E01695g	2900	AFL193W	3022	KLTH0F09878g	3213
ZYRO0A07458g	313	TDEL0G02780	4304	Sklu_YGOB_Anc_2.348	2413	KLLA0E01673g	2899	AFL192C	3023	KLTH0F09900g	3214
ZYRO0A07480g	314	TDEL0G02790	4305	SAKL0E06072g	2412	KLLA0E01651g	2898	AFL191W	3024	KLTH0F09922g	3215
ZYRO0A07502g	315	TDEL0G02800	4306	SAKL0E06050g	2411	KLLA0E01629g	2897	AFL190C	3025	KLTH0F09944g	3216
ZYRO0A07524g	316	TDEL0G02810	4307	SAKL0E05962g	2407	KLLA0E01607g	2896	AFL189W	3026	KLTH0F09966g	3217
ZYRO0A07546g	317	TDEL0G02820	4308	SAKL0E05984g	2408	KLLA0E01585g	2895	AFL188C	3027	KLTH0F09988g	3218
ZYRO0A07568g	318	TDEL0G02830	4309	SAKL0E06006g	2409	KLLA0E01563g	2894	AFL187C	3028	KLTH0F10010g	3219
ZYRO0A07590g	319	TDEL0G02840	4310	SAKL0E06028g	2410	KLLA0E01541g	2893	AFL186W	3029	KLTH0F10032g	3220
ZYRO0A07634g	320	TDEL0G02850	4311	SAKL0E05896g	2406	KLLA0E01497g	2892	ADR285W	2040	KLTH0F10098g	3221
ZYRO0A07656g	321	TDEL0G02860	4312	SAKL0E05874g	2405	KLLA0E01475g	2891	ADR284C	2039	KLTH0F10120g	3222
ZYRO0A07678g	322	TDEL0G02870	4313	SAKL0E05852g	2404	KLLA0E01453g	2890	ADR283W	2038	KLTH0F10142g	3223
ZYRO0A07700g	323	TDEL0G02880	4314	SAKL0E05830g	2403	KLLA0E01431g	2889	ADR282C	2037	KLTH0F10164g	3224
ZYRO0A07722g	324	TDEL0G02890	4315	SAKL0E05808g	2402	KLLA0E01409g	2888	ADR281W	2036	KLTH0F10186g	3225
ZYRO0A07744g	325	TDEL0G02900	4316	SAKL0E05786g	2401	KLLA0E01387g	2887			KLTH0F10208g	3226
ZYRO0A07766g	326	TDEL0G02910	4317	SAKL0E05764g	2400	KLLA0E01365g	2886	ADR280W	2035	KLTH0F10230g	3227
ZYRO0A07788g	327	TDEL0G02920	4318	SAKL0E05720g	2398	KLLA0E01343g	2885	ADR279C	2034	KLTH0F10252g	3228
ZYRO0A07810g	328	TDEL0G02930	4319	SAKL0E05698g	2397	KLLA0E01321g	2884	ADR278W	2033	KLTH0F10274g	3229
ZYRO0A07854g	329	TDEL0G02940	4320	SAKL0E05676g	2396	KLLA0F07117g	4247	ADR277C	2032	KLTH0F10296g	3230
ZYRO0A07876g	330	TDEL0G02950	4321	SAKL0E05654g	2395	KLLA0F07139g	4248	ADR276W	2031	KLTH0F10318g	3231
ZYRO0A07898g	331	TDEL0G02960	4322	SAKL0E05632g	2394	KLLA0F07161g	4249	ADR275W	2030	KLTH0F10340g	3232
ZYRO0A07920g	332	TDEL0G02970	4323	SAKL0E05610g	2393	KLLA0F07183g	4250	ADR274C	2029	KLTH0H16016g	5174
ZYRO0A07942g	333	TDEL0G02980	4324	SAKL0E05588g	2392	KLLA0F07205g	4251	ADR273C	2028	KLTH0H15994g	5173
ZYRO0A07964g	334	TDEL0G02990	4325	SAKL0E05566g	2391	KLLA0F07227g	4252	ADR272W	2027	KLTH0H15972g	5172
ZYRO0A07986g	335	TDEL0G03000	4326	SAKL0E05544g	2390					KLTH0H15928g	5170
ZYRO0A08008g	336	TDEL0G03020	4328	SAKL0E05522g	2389	KLLA0F07249g	4253	ADR271W	2026	KLTH0H15906g	5169
ZYRO0A08030g	337	TDEL0G03030	4329	SAKL0E05500g	2388	KLLA0F07271g	4254	ADR270C	2025
ZYRO0A08052g	338	TDEL0G03040	4330	SAKL0E05478g	2387	KLLA0F07293g	4255	ADR269C	2024	KLTH0H15884g	5168
ZYRO0A08074g	339	TDEL0G03050	4331	SAKL0E05456g	2386	KLLA0F07315g	4256	ADR268W	2023	KLTH0H15862g	5167
ZYRO0A08096g	340	TDEL0G03060	4332	SAKL0E05434g	2385	KLLA0F07337g	4257	ADR267W	2022	KLTH0H15840g	5166
ZYRO0A08118g	341	TDEL0G03070	4333
ZYRO0A08140g	342	TDEL0G03080	4334	SAKL0E05412g	2384	KLLA0F07359g	4259	ADR266W	2021	KLTH0H15796g	5164
ZYRO0A08162g	343	TDEL0G03090	4335	SAKL0E05390g	2383	KLLA0F07381g	4260	ADR265C	2020	KLTH0H15774g	5163
ZYRO0A08184g	344	TDEL0G03100	4336	SAKL0E05368g	2382	KLLA0F07403g	4261	ADR264C	2019	KLTH0H15752g	5162
Zrou_YGOB_Anc_2.381	345	TDEL0G03110	4337	Sklu_YGOB_Anc_2.381	2381	KLLA0F07425g	4262	ADR263W	2018	KLTH0H15730g	5161
ZYRO0A08228g	347	TDEL0G03120	4338	SAKL0E05302g	2378	KLLA0E21891g	3797	ADR262C	2017	KLTH0H15708g	5160
ZYRO0A08250g	348	TDEL0G03130	4339	SAKL0E05170g	2374	KLLA0E21913g	3798	ADR261C	2016
ZYRO0A08272g	349	TDEL0G03140	4340	SAKL0E05148g	2373	KLLA0E21935g	3799	ADR260C	2015	KLTH0H15686g	5159
ZYRO0A08294g	350	TDEL0G03150	4341	SAKL0E05126g	2372	KLLA0E21957g	3800	ADR259W	2014	KLTH0H15664g	5158
ZYRO0A08316g	351	TDEL0G03160	4342	SAKL0E05104g	2371	KLLA0E21979g	3801	ADR258W	2013	KLTH0H15642g	5157
ZYRO0A08338g	352	TDEL0G03170	4343	SAKL0E05082g	2370	KLLA0E22001g	3802	ADR257C	2012	KLTH0H15620g	5156
ZYRO0A08360g	353	TDEL0G03180	4344	SAKL0E05060g	2369	KLLA0E22023g	3803	ADR256W	2011	KLTH0H15598g	5155
ZYRO0A08382g	354	TDEL0G03190	4345	SAKL0E05038g	2368	KLLA0E22045g	3804	ADR255W	2010	KLTH0H15576g	5154
ZYRO0A08404g	355	TDEL0G03200	4346	SAKL0E05016g	2367	KLLA0E22089g	3805			KLTH0H15554g	5153
ZYRO0A08426g	356	TDEL0G03210	4347	SAKL0E04972g	2365	KLLA0F16962g	4679	ADR254W	2009	KLTH0E09702g	2459
ZYRO0A08448g	357	TDEL0G03220	4348	SAKL0E04950g	2364	KLLA0F17006g	4680	ADR253W	2008	KLTH0E09658g	2457
ZYRO0A08470g	358	TDEL0G03230	4349	SAKL0E04928g	2362	KLLA0F17050g	4682	ADR252W	2007	KLTH0E09614g	2455
ZYRO0A08492g	359	TDEL0G03240	4350	SAKL0E04906g	2361	KLLA0F17072g	4683	ADR251W	2006	KLTH0E09592g	2454
ZYRO0A08514g	360	TDEL0G03250	4351	SAKL0E04884g	2360	KLLA0F17094g	4684	ADR250C	2005	KLTH0E09570g	2453
ZYRO0A08536g	361	TDEL0G03270	4353	SAKL0E04862g	2359	KLLA0F17116g	4685	ADR249W	2004	KLTH0E09548g	2452
ZYRO0A08558g	362	TDEL0G03280	4354	SAKL0E04840g	2358	KLLA0F17138g	4686	ADR248C	2003	KLTH0E09504g	2450
ZYRO0A08580g	363	TDEL0G03290	4355	SAKL0E04818g	2357	KLLA0F17160g	4687	ADR247W	2002	KLTH0E09482g	2449
ZYRO0A08602g	364	TDEL0G03300	4356	SAKL0E04807g	2356			ADR246C	2001	KLTH0E09460g	2448
ZYRO0A08624g	365	TDEL0G03310	4357	SAKL0E04796g	2355	KLLA0F17182g	4688
ZYRO0A08646g	366	TDEL0G03320	4358	SAKL0E04774g	2354	KLLA0F17198g	4689	ADR244W	1999	KLTH0E09438g	2447
ZYRO0A08668g	367	TDEL0G03330	4359	SAKL0E04752g	2353	KLLA0F17215g	4690	ADR243C	1998	KLTH0E09416g	2446
ZYRO0A08690g	368	TDEL0G03340	4360	Sklu_YGOB_Anc_2.401	2352	KLLA0F17237g	4691	ADR242C	1997	KLTH0E09394g	2445
ZYRO0A08712g	369	TDEL0G03350	4361	SAKL0E04730g	2351	KLLA0F17259g	4692	ADR241C	1996	KLTH0E09372g	2444
ZYRO0A08734g	370	TDEL0G03360	4362	SAKL0E04708g	2350	KLLA0F17281g	4693	ADR240C	1995	KLTH0E09350g	2443
ZYRO0A08778g	371	TDEL0A01780	169	SAKL0E04642g	2348	KLLA0F17325g	4694	AFR227W	3444	KLTH0E09306g	2442
ZYRO0A08800g	372	TDEL0A01790	170	SAKL0E04620g	2347	KLLA0F17347g	4695	AFR226C	3443
ZYRO0A08822g	373	TDEL0A01800	171	SAKL0E04598g	2346	KLLA0F17369g	4696	AFR225W	3442	KLTH0E09284g	2441
ZYRO0A08844g	374	TDEL0A01810	172	SAKL0E04576g	2345	KLLA0F17391g	4697	AFR224C	3441	KLTH0E09262g	2440
ZYRO0A08866g	375	TDEL0A01820	173	SAKL0E04554g	2344	KLLA0F17413g	4698	AFR223W	3440	KLTH0E09240g	2439
ZYRO0A08888g	376	TDEL0A01830	174	SAKL0E04532g	2343	KLLA0F17435g	4699	AFR222W	3439	KLTH0E09218g	2438
ZYRO0A08910g	377	TDEL0A01840	175	SAKL0E04510g	2342	KLLA0F17457g	4700	AFR221C	3438	KLTH0E09196g	2437
ZYRO0A08932g	378	TDEL0A01850	176	SAKL0E04488g	2341	KLLA0F17479g	4701	AFR220W	3437	KLTH0E09174g	2436
ZYRO0A08954g	379	TDEL0A01860	177	SAKL0E04466g	2340	KLLA0F17501g	4702	AFR219C	3436	KLTH0E09152g	2435
ZYRO0A08976g	380	TDEL0A01870	178	SAKL0E04444g	2339	KLLA0F17523g	4703	AFR218W	3435	KLTH0E09130g	2434
ZYRO0A08998g	381	TDEL0A01880	179	SAKL0E04422g	2338	KLLA0F17545g	4704	AFR217W	3434	KLTH0E09108g	2433
ZYRO0A09020g	382	TDEL0A01890	180	SAKL0E04400g	2337	KLLA0F17567g	4705	AFR216W	3433	KLTH0E09086g	2432
ZYRO0A09042g	383	TDEL0A01900	181			KLLA0F17589g	4706	AFR215W	3432	KLTH0E09064g	2431
ZYRO0A09108g	385	TDEL0A01910	182	SAKL0E04356g	2335	KLLA0F17633g	4708	AFR214C	3431	KLTH0E09020g	2429
ZYRO0A09130g	386	TDEL0A01920	183	SAKL0E04334g	2334	KLLA0F17655g	4709	AFR213C	3430	KLTH0E08998g	2428
Zrou_YGOB_snR30	387			Sklu_YGOB_snR30	2332	Klac_YGOB_snR30	4710	Agos_YGOB_snR30	3428	Kthe_YGOB_snR30	2426
ZYRO0A09152g	388	TDEL0A01930	184	SAKL0E04312g	2331	KLLA0F17677g	4711	AFR212W	3427	KLTH0E08954g	2425
ZYRO0A09196g	389	TDEL0G03510	4377	SAKL0A07018g	301	KLLA0F09603g	4357	AAR167C	357	KLTH0H06512g	4762
ZYRO0A09218g	390	TDEL0G03520	4378	SAKL0A07040g	302	KLLA0F09581g	4356	AAR166C	356	KLTH0H06534g	4763
ZYRO0A09240g	391	TDEL0G03530	4379	SAKL0A07062g	303	KLLA0F09526g	4354	AAR165W	355	KLTH0H06556g	4764
ZYRO0A09262g	392	TDEL0G03540	4380	SAKL0A07084g	304	KLLA0C05786g	1390	AAR164C	354	KLTH0H06578g	4765
ZYRO0A09284g	393	TDEL0F05440	4014	SAKL0H13090g	4889	KLLA0A04235g	176	AGL094W	4257	KLTH0F07942g	3127
ZYRO0A09306g	394	TDEL0F05450	4015	SAKL0H13068g	4888	KLLA0A04213g	175	AGL093W	4258	KLTH0F07920g	3126
ZYRO0A09328g	395	TDEL0F05460	4016	SAKL0H13046g	4887	KLLA0A04191g	174	AGL092W	4259	KLTH0F07876g	3124
ZYRO0A09350g	396	TDEL0F05470	4017	SAKL0H13024g	4886	KLLA0A04169g	173	AGL091W	4260	KLTH0F07854g	3123
ZYRO0A09372g	397	TDEL0F05480	4018	SAKL0H13002g	4885	KLLA0A04147g	172	AGL090W	4261	KLTH0F07832g	3122
ZYRO0A09394g	398	TDEL0F05490	4019	SAKL0H12980g	4884	KLLA0A04125g	171			KLTH0F07810g	3121
ZYRO0A09416g	399	TDEL0F05500	4020	SAKL0H12958g	4883	KLLA0F13046g	4507	AGR172W	4525	KLTH0E09922g	2469
ZYRO0A09438g	400	TDEL0F05510	4021	SAKL0H12936g	4882	KLLA0F13068g	4508	AGR173C	4526	KLTH0E09944g	2470
ZYRO0A09460g	401			SAKL0H12914g	4881	KLLA0F13090g	4509	AGR174W	4527	KLTH0E09966g	2471
ZYRO0A09482g	402			SAKL0H12892g	4880	KLLA0F13112g	4510	AGR175C	4528
ZYRO0A09504g	403	TDEL0B02070	995	SAKL0H12870g	4879	KLLA0F13134g	4511	AGR176C	4529	KLTH0E09988g	2472
ZYRO0A09526g	404	TDEL0B02060	994	SAKL0H12848g	4878	KLLA0F13156g	4512	AGR177C	4530	KLTH0E10010g	2473
ZYRO0A09548g	405	TDEL0B02050	993	SAKL0H12826g	4877	KLLA0F13178g	4513	AGR178W	4531	KLTH0E10054g	2475
ZYRO0A09570g	406	TDEL0B02040	992	SAKL0H12804g	4876	KLLA0F13200g	4514			KLTH0E10076g	2476	Translocation 1
ZYRO0A09592g	407	TDEL0B02030	991	SAKL0C07172g	1281			ADR318W	2073	KLTH0F06336g	3058
ZYRO0A09614g	408	TDEL0B02020	990	SAKL0H12782g	4875	KLLA0F13222g	4515	AGR179W	4532	KLTH0E10098g	2477
ZYRO0A09636g	409	TDEL0B02010	989	SAKL0H12760g	4874	KLLA0F13244g	4516	AGR180W	4533	KLTH0E10120g	2478
ZYRO0A09658g	410	TDEL0B02000	988	SAKL0H12738g	4873	KLLA0F13266g	4517	AGR181W	4534	KLTH0E10142g	2479
ZYRO0A09680g	411	TDEL0B01990	987	SAKL0H12716g	4872	KLLA0F13288g	4518	AGR182C	4535	KLTH0E10164g	2480
ZYRO0A09702g	412	TDEL0B01980	986	SAKL0H12694g	4871	KLLA0F13310g	4519	AGR183C	4536	KLTH0E10186g	2481
ZYRO0A09724g	413	TDEL0B01970	985	SAKL0H12672g	4870	KLLA0F13332g	4520	AGR184W	4537	KLTH0E10208g	2482
ZYRO0A09768g	414	TDEL0B01960	984	SAKL0H12650g	4869	KLLA0F13354g	4521	AGR185C	4538	KLTH0E10230g	2483
ZYRO0A09790g	415	TDEL0B01940	982	SAKL0H12606g	4867	KLLA0F13398g	4523	AGR188W	4541	KLTH0E10296g	2485
ZYRO0A09812g	416	TDEL0B01930	981			KLLA0F13420g	4524	AGR189W	4542
ZYRO0A09834g	417	TDEL0B01920	980	SAKL0H12584g	4866	KLLA0F13442g	4525	AGR190C	4543	KLTH0E10318g	2486
ZYRO0A09856g	418	TDEL0B01910	979	SAKL0H12562g	4865	KLLA0F13464g	4526	AGR191W	4544	KLTH0E10340g	2487
ZYRO0A09878g	419	TDEL0B01900	978	SAKL0H12518g	4863	KLLA0A03223g	136			KLTH0E10406g	2490
ZYRO0A09900g	420	TDEL0B01890	977			KLLA0E01761g	2903
ZYRO0A09922g	421	TDEL0B01880	976	SAKL0H12496g	4862	KLLA0A03245g	137	AGR192C	4545	KLTH0E10428g	2491
ZYRO0A09944g	422	TDEL0B01870	975	SAKL0H12474g	4861	KLLA0A03267g	138	AGR193C	4546	KLTH0E10450g	2492
ZYRO0A09966g	423	TDEL0B01860	974	SAKL0H12452g	4860	KLLA0C14971g	1794	ABR197W	796	KLTH0E10472g	2493
ZYRO0A09988g	424	TDEL0B01840	972	SAKL0H12408g	4858	KLLA0C15015g	1796	ABR199C	798	KLTH0E10494g	2494
ZYRO0A10010g	425	TDEL0B01830	971	SAKL0H12386g	4857	KLLA0C15037g	1797	ABR200W	799	KLTH0E10516g	2495
ZYRO0A10032g	426	TDEL0B01820	970	SAKL0H12364g	4856	KLLA0C15059g	1798	ABL104C	490	KLTH0E10538g	2496
ZYRO0A10054g	427	TDEL0B01810	969	SAKL0H12342g	4855	KLLA0C15081g	1799	ABL105W	489	KLTH0E10560g	2497
ZYRO0A10076g	428	TDEL0B01800	968	SAKL0H12320g	4854	KLLA0C15125g	1800	ABL106C	488	KLTH0E10582g	2498
ZYRO0A10098g	429	TDEL0B01790	967	SAKL0H12298g	4853	KLLA0C15147g	1801	ABL107C	487	KLTH0E10604g	2499
ZYRO0A10120g	430	TDEL0B01780	966	SAKL0H12276g	4852	KLLA0C15169g	1802	ABL108C	486	KLTH0E10626g	2500
ZYRO0A10142g	431	TDEL0B01770	965	SAKL0H12254g	4851	KLLA0C15191g	1803			KLTH0E10648g	2501
ZYRO0A10164g	432	TDEL0B01760	964	SAKL0H12188g	4849	KLLA0C15213g	1804	ABL109W	485	KLTH0E10670g	2502
ZYRO0A10186g	433	TDEL0B01750	963	SAKL0H12166g	4848	KLLA0C15235g	1805	ABL110W	484	KLTH0E10692g	2503
ZYRO0A10208g	434	TDEL0B01740	962	SAKL0H12144g	4847	KLLA0C15257g	1806	ABL111C	483	KLTH0E10714g	2504
ZYRO0A10230g	435	TDEL0G01400	4166	SAKL0G15070g	4138	KLLA0E16127g	3539	ACL141C	913	KLTH0C02090g	860
ZYRO0A10252g	436	TDEL0G01390	4165	SAKL0G15092g	4139	KLLA0E16105g	3538	ACL142W	912	KLTH0C02068g	859
ZYRO0A10274g	437	TDEL0G01380	4164	SAKL0G15114g	4140	KLLA0E16083g	3537	ACL143C	911	KLTH0C02046g	858
ZYRO0A10296g	438	TDEL0A05440	535	SAKL0H08580g	4689	KLLA0F00660g	3958	AGR223W	4576	KLTH0E13882g	2648
ZYRO0A10318g	439	TDEL0A05430	534	SAKL0H08602g	4690	KLLA0E24795g	3924	AGR222W	4575	KLTH0E13860g	2647
ZYRO0A10340g	440	TDEL0A05420	533	SAKL0H08624g	4691	KLLA0E24773g	3923	AGR221W	4574	KLTH0E13838g	2646
ZYRO0A10362g	441	TDEL0A05410	532	SAKL0H08646g	4692	KLLA0E24751g	3922	AGR220C	4573	KLTH0E13816g	2645
ZYRO0A10384g	442	TDEL0A05400	531	SAKL0H08668g	4693	KLLA0E24729g	3921	AGR219W	4572	KLTH0E13794g	2644
ZYRO0A10406g	443	TDEL0A05390	530	SAKL0H08690g	4694	KLLA0E24707g	3920	AGR218C	4571	KLTH0E13772g	2643
ZYRO0A10428g	444	TDEL0A05380	529	SAKL0H08712g	4695	KLLA0E24685g	3919	AGR217C	4570	KLTH0E13750g	2642
ZYRO0A10450g	445	TDEL0A05370	528	SAKL0H08734g	4696	KLLA0E24663g	3918	AGR216W	4569	KLTH0E13728g	2641
ZYRO0A10472g	446	TDEL0A05360	527	SAKL0H08756g	4697	KLLA0E24641g	3917	AGR215C	4568	KLTH0E13706g	2640
ZYRO0A10494g	447	TDEL0A05350	526	SAKL0H08778g	4698	KLLA0E24619g	3916	AGR214C	4567	KLTH0E13684g	2639
ZYRO0A10516g	448	TDEL0A05340	525	SAKL0H08822g	4700	KLLA0E24597g	3915	AGR212W	4565	KLTH0E13662g	2638
ZYRO0A10538g	449	TDEL0E03740	3276	SAKL0G11462g	3984	KLLA0E13795g	3441	ACR051C	1105	KLTH0G07502g	3953
ZYRO0A10560g	450	TDEL0E03750	3277	SAKL0G11484g	3985	KLLA0E13773g	3440	ACR050C	1104	KLTH0G07524g	3954
ZYRO0A10582g	451	TDEL0E03760	3278	SAKL0G11506g	3986	KLLA0E13751g	3439	ACR049W	1103	KLTH0G07546g	3955
ZYRO0A10604g	452	TDEL0E03770	3279	SAKL0G11528g	3987	KLLA0E13729g	3438	ACR048C	1102	KLTH0G07568g	3956
ZYRO0A10626g	453	TDEL0E03780	3280	SAKL0G11550g	3988	KLLA0E13707g	3437	ACR047C	1101	KLTH0G07590g	3957
ZYRO0A10648g	454	TDEL0E03790	3281	SAKL0G11572g	3989	KLLA0E13685g	3436	ACR046W	1100	KLTH0G07612g	3958
ZYRO0A10670g	455	TDEL0E03800	3282	SAKL0G11594g	3990	KLLA0D09350g	2374	ACR045W	1099	KLTH0G07634g	3959
ZYRO0A10714g	456	TDEL0E03810	3283	SAKL0G11660g	3991	KLLA0D09394g	2375	ACR044C	1098	KLTH0G07678g	3960
ZYRO0A10736g	457	TDEL0E03820	3284	SAKL0G11682g	3992	KLLA0D09438g	2377	ACR043W	1097	KLTH0G07700g	3961
ZYRO0A10758g	458	TDEL0E03830	3285	SAKL0G11704g	3993	KLLA0D09460g	2378	ACR042C	1096	Kthe_YGOB_Anc_5.243	3962
ZYRO0A10780g	459	TDEL0E03840	3286	SAKL0G11726g	3994	KLLA0D09482g	2379	ACR041W	1095	KLTH0G07744g	3963
ZYRO0A10802g	460	TDEL0E03850	3287	SAKL0G11748g	3995	KLLA0D09504g	2380	ACR040W	1094	KLTH0G07766g	3964
ZYRO0A10824g	461	TDEL0E03860	3288	SAKL0G11770g	3996	KLLA0D09526g	2381	ACR039C	1093	KLTH0G07788g	3965
ZYRO0A10846g	462	TDEL0E03870	3289	SAKL0G11792g	3997	KLLA0D09559g	2382	ACR038W	1092	KLTH0G07810g	3966
ZYRO0A10890g	464	TDEL0E03880	3290	SAKL0G11814g	3998	KLLA0C10989g	1615	ACR075C	1129	KLTH0G07832g	3967
ZYRO0A10912g	465	TDEL0E03890	3291	SAKL0G11836g	3999	KLLA0C10967g	1614	ACR074W	1128	KLTH0G07854g	3968
ZYRO0A10934g	466	TDEL0E03900	3292	SAKL0G11880g	4001	KLLA0C10945g	1613	AER231W	2752	KLTH0G07876g	3969
ZYRO0A10956g	467	TDEL0E03910	3293	SAKL0G11902g	4002	KLLA0C10923g	1612			KLTH0G07898g	3970
ZYRO0A11000g	468	TDEL0E03920	3294	SAKL0G11968g	4003					KLTH0B02574g	435
ZYRO0A11022g	469	TDEL0E03930	3295	SAKL0G11990g	4004	KLLA0E09417g	3249	ADR348C	2102	KLTH0B02596g	436
ZYRO0A11044g	470	TDEL0E03940	3296	SAKL0G12012g	4005			ADR347C	2101
ZYRO0A11066g	471	TDEL0E03950	3297	SAKL0G12034g	4006	KLLA0E09439g	3250	ADR346W	2100	KLTH0B02618g	437
ZYRO0A11088g	472	TDEL0E03960	3298	SAKL0G12056g	4007	KLLA0E09461g	3251	ADR345C	2099	KLTH0B02640g	438
ZYRO0A11110g	473	TDEL0E03970	3299	SAKL0G12078g	4008	KLLA0E09483g	3252	ADR344W	2098	KLTH0B02662g	439
ZYRO0A11154g	475	TDEL0E03980	3300	SAKL0G12100g	4009	KLLA0E09505g	3253	ADR343C	2097	KLTH0B02684g	440
ZYRO0A11176g	476	TDEL0E03990	3301	SAKL0G12210g	4014	KLLA0E09615g	3258	ADR338C	2093	KLTH0B02794g	445
ZYRO0A11396g	483	TDEL0E04000	3302	SAKL0G12166g	4012	KLLA0E09571g	3256			KLTH0B02750g	443
ZYRO0A11418g	484	TDEL0E04010	3303	SAKL0G12144g	4011	KLLA0E09549g	3255	ADR341W	2095	KLTH0B02728g	442
ZYRO0A11440g	485	TDEL0E04020	3304	SAKL0G12122g	4010	KLLA0E09527g	3254	ADR342C	2096	KLTH0B02706g	441
ZYRO0A11462g	486	TDEL0E04030	3305	SAKL0G12320g	4017	KLLA0E09681g	3260	AGR327C	4681	KLTH0B02860g	447
ZYRO0A11484g	487	TDEL0B02550	1043	SAKL0G00858g	3532	KLLA0F16599g	4664	ADR209W	1964	KLTH0F17644g	3535
ZYRO0A11506g	488	TDEL0B02540	1042	SAKL0G00836g	3531	KLLA0F16621g	4665	ADR210C	1965	KLTH0F17666g	3536
ZYRO0A11528g	489	TDEL0B02530	1041	SAKL0G00814g	3530	KLLA0F16643g	4666	ADR211W	1966	KLTH0F17688g	3537
ZYRO0A11550g	490	TDEL0B02520	1040	SAKL0G00792g	3529	KLLA0F16665g	4667	ADR212C	1967	KLTH0F17710g	3538
ZYRO0A11572g	491	TDEL0B02510	1039	SAKL0G00770g	3528	KLLA0A07975g	340	ADR213C	1968	KLTH0F17732g	3539
ZYRO0A11594g	492	TDEL0B02500	1038	SAKL0G00748g	3527	KLLA0A07953g	339	ADR214W	1969	KLTH0F17754g	3540
ZYRO0A11616g	493	TDEL0B02490	1037	SAKL0G00726g	3526	KLLA0A07931g	338	ADR215C	1970	KLTH0F17776g	3541
ZYRO0A11638g	494	TDEL0B02480	1036	SAKL0G00704g	3525	KLLA0A07909g	337	ADR216W	1971	KLTH0F17798g	3542
ZYRO0A11660g	495	TDEL0B02470	1035	SAKL0G00682g	3524	KLLA0A07887g	336	ADR217C	1972	KLTH0F17820g	3543
ZYRO0A11682g	496	TDEL0B02460	1034	SAKL0G00660g	3523	KLLA0A07865g	335	ADR218W	1973	KLTH0F17842g	3544
ZYRO0A11704g	497	TDEL0B02450	1033	SAKL0G00638g	3522	KLLA0A07843g	334	ADR219C	1974	KLTH0F17864g	3545
ZYRO0A11726g	498	TDEL0B02440	1032	SAKL0G00616g	3521	KLLA0A07821g	333	ADR220W	1975	KLTH0F17886g	3546
ZYRO0A11748g	499	TDEL0B02430	1031	SAKL0G00594g	3520	KLLA0A07799g	332	ADR221C	1976	KLTH0F17908g	3547
ZYRO0A11770g	500	TDEL0B02420	1030	SAKL0G00572g	3519	KLLA0A07777g	331	ADR222W	1977	KLTH0F17930g	3548
ZYRO0A11792g	501	TDEL0B02410	1029	SAKL0G00550g	3518	KLLA0A07755g	330	ADR223C	1978	KLTH0F17952g	3549
ZYRO0A11814g	502	TDEL0B02400	1028	SAKL0G00528g	3517	KLLA0A07733g	329	ADR224W	1979	KLTH0F17974g	3550
ZYRO0A11836g	503	TDEL0B02390	1027	SAKL0G00506g	3516	KLLA0A07711g	328			KLTH0F17996g	3551
ZYRO0A11858g	504	TDEL0B02380	1026	SAKL0E14410g	2772	KLLA0A07689g	327	ADR225W	1980	KLTH0F18018g	3552
ZYRO0A11880g	505	TDEL0B02370	1025	SAKL0E14432g	2773	KLLA0A07667g	326	ADR226C	1981	KLTH0F18040g	3553
ZYRO0A11902g	506	TDEL0B02360	1024	SAKL0E14454g	2774					KLTH0F18062g	3554
ZYRO0A11968g	508	TDEL0D02970	2540	SAKL0H20680g	5202			AGL049C	4304	KLTH0H08998g	4867
ZYRO0A11990g	509	TDEL0D02960	2539	SAKL0H20658g	5201	KLLA0F20548g	4834	AGL050C	4303	KLTH0H08976g	4866
ZYRO0A12012g	510	TDEL0D02950	2538	SAKL0H20592g	5198	KLLA0D04422g	2165	AGL051C	4302	KLTH0H08954g	4865
ZYRO0A12034g	511	TDEL0D02940	2537	SAKL0H20570g	5197	KLLA0D04400g	2164	AGL052W	4301	KLTH0H08932g	4864
ZYRO0A12056g	512	TDEL0D02930	2536	SAKL0H20548g	5196	KLLA0D04378g	2163	AGL053C	4300	KLTH0H08910g	4863	Synteny break 5
ZYRO0A12100g	513	TDEL0D02920	2535	SAKL0B03608g	598	KLLA0A03179g	134	AEL302W	2216	KLTH0G17226g	4373
ZYRO0A12144g	514	TDEL0D02910	2534	SAKL0B03696g	600	KLLA0B06237g	763	ABR031C	625	KLTH0G17270g	4375
ZYRO0A12166g	515	TDEL0D02900	2533	SAKL0B03718g	601	KLLA0B06215g	762	ABR032W	626	KLTH0G18106g	4408
ZYRO0A12254g	516	TDEL0D02890	2532	SAKL0B03806g	602	KLLA0B06182g	761	ABR033C	627	KLTH0G18018g	4407
ZYRO0A12298g	517	TDEL0D02880	2531	SAKL0B03850g	603	KLLA0B06138g	760	ABR034W	628	KLTH0G17974g	4406
ZYRO0A12320g	518	TDEL0D02870	2530	SAKL0B03872g	604	KLLA0B06116g	759	ABR035C	629	KLTH0G17952g	4405
ZYRO0A12342g	519	TDEL0D02860	2529	SAKL0B03894g	605	KLLA0B06094g	758	ABR036W	630	KLTH0G17930g	4404
ZYRO0A12364g	520	TDEL0D02850	2528	SAKL0B03916g	606	KLLA0B06061g	757	ABR037W	631	KLTH0G17908g	4403
ZYRO0A12386g	521	TDEL0D02840	2527	SAKL0B03938g	607	KLLA0B06039g	756	ABR038C	632	KLTH0G17886g	4402
ZYRO0A12408g	522			SAKL0B04004g	608	KLLA0B05995g	755			KLTH0G17864g	4401
ZYRO0A12430g	523	TDEL0D02830	2526	SAKL0B04026g	609	KLLA0B05973g	754	ACL177W	877	KLTH0G17842g	4400
ZYRO0A12452g	524	TDEL0D02820	2525	SAKL0B04092g	612	KLLA0B05918g	753	ACL178C	876	KLTH0G17820g	4399
ZYRO0A12474g	525	TDEL0D02810	2524	SAKL0B04114g	613	KLLA0B05885g	752	ACL179C	875	KLTH0G17798g	4398
ZYRO0A12496g	526	TDEL0D02800	2523	SAKL0B04136g	614	KLLA0B05863g	751	ACL180C	874	KLTH0G17776g	4397
ZYRO0A12518g	527	TDEL0D02780	2521	SAKL0B04158g	615	KLLA0B05841g	750	ACL181C	873	KLTH0G17754g	4396
ZYRO0A12540g	528	TDEL0D02770	2520	SAKL0B04180g	616	KLLA0B05808g	749	ACL182C	872	KLTH0G17732g	4395
ZYRO0A12562g	529	TDEL0D02760	2519	SAKL0B04202g	617	KLLA0B05786g	748	ACL183W	871	KLTH0G17710g	4394
ZYRO0A12606g	530	TDEL0D02740	2517	SAKL0B04246g	618	KLLA0B05742g	747	ACL184C	870	KLTH0G17666g	4393
ZYRO0A12628g	531	TDEL0D02730	2516	SAKL0B04268g	619	KLLA0B05709g	746	ACL185C	869	KLTH0G17644g	4392
Zrou_YGOB_YLR346C	532	TDEL0D02720	2515
ZYRO0A12650g	533	TDEL0D02710	2514	SAKL0B04290g	620	KLLA0B05687g	745	ACL186W	868	KLTH0G17622g	4391
ZYRO0A12672g	534	TDEL0D02700	2513	SAKL0B04312g	621	KLLA0B05665g	744	ACL187W	867	KLTH0G17600g	4390
ZYRO0A12694g	535	TDEL0D02690	2512	SAKL0B04334g	622	KLLA0B05643g	743	ACL188W	866	KLTH0G17578g	4389
ZYRO0A12738g	536	TDEL0D02680	2511	SAKL0B04356g	623	KLLA0B05621g	742	ACL189C	865	KLTH0G17556g	4388
ZYRO0A12782g	537	TDEL0D02670	2510	SAKL0B04444g	624	KLLA0A02453g	103	ACL190W	864	KLTH0G17534g	4387
ZYRO0A12804g	538	TDEL0D02660	2509	SAKL0B04466g	625	KLLA0A02475g	104
ZYRO0A12826g	539	TDEL0D02650	2508	SAKL0B04488g	626	KLLA0A02497g	105	ACL191C	863	KLTH0G17512g	4386
ZYRO0A12848g	540	TDEL0D02640	2507	SAKL0B04510g	627	KLLA0A02519g	106	ACL192C	862	KLTH0G17490g	4385
ZYRO0A12870g	541	TDEL0A01990	190	SAKL0B04532g	628	KLLA0A02541g	107	ACL193C	861	KLTH0G17468g	4384
ZYRO0A12892g	542	TDEL0E01880	3090	SAKL0B04598g	631	KLLA0A02563g	108	ACL194C	860	KLTH0G17402g	4381
ZYRO0A12914g	543	TDEL0E01870	3089	SAKL0B04642g	633	KLLA0A02607g	110	ACL196W	858	KLTH0G17380g	4380
ZYRO0A12936g	544	TDEL0E01860	3088	SAKL0B04664g	634	KLLA0A02629g	111			KLTH0G17336g	4378
ZYRO0A12958g	545	TDEL0E01850	3087	SAKL0B04686g	635	KLLA0A02651g	112	ACL197W	857	KLTH0G17314g	4377
ZYRO0A12980g	546	TDEL0B03020	1090	SAKL0H09988g	4753	KLLA0E23453g	3863	AEL246C	2274	KLTH0E12606g	2590
ZYRO0A13002g	547	TDEL0B03010	1089	SAKL0H09966g	4752	KLLA0E23475g	3864	AEL247W	2273	KLTH0E12628g	2591
ZYRO0A13024g	548	TDEL0B03000	1088	SAKL0H09944g	4751	KLLA0E23497g	3865	AEL248C	2272	KLTH0E12650g	2592
ZYRO0A13046g	549	TDEL0B02990	1087	SAKL0H09922g	4750	KLLA0E23519g	3866	AEL249C	2271	KLTH0E12672g	2593
ZYRO0A13068g	550	TDEL0B02980	1086	SAKL0H09900g	4749	KLLA0E23541g	3867	AEL250C	2270	KLTH0E12694g	2594
ZYRO0A13090g	551	TDEL0B02970	1085	SAKL0H09878g	4748	KLLA0E23563g	3868	AEL251C	2269	KLTH0E12716g	2595
ZYRO0A13112g	552	TDEL0B02960	1084	SAKL0H09856g	4747	KLLA0E23585g	3869			KLTH0E12738g	2596
ZYRO0A13134g	553	TDEL0B02950	1083	SAKL0H09834g	4746	KLLA0E23607g	3870	AEL252C	2268	KLTH0E12760g	2597
ZYRO0A13156g	554	TDEL0B02940	1082	SAKL0H09812g	4745	KLLA0E23629g	3871	AEL253W	2267	KLTH0E12782g	2598
ZYRO0A13178g	555	TDEL0B02930	1081	SAKL0H09790g	4744	KLLA0E23651g	3872	AEL254W	2266	KLTH0E12804g	2599
ZYRO0A13200g	556	TDEL0B02920	1080	SAKL0H09768g	4743	KLLA0E23673g	3873	AEL255W	2265	KLTH0E12826g	2600
ZYRO0A13222g	557	TDEL0B02910	1079	SAKL0H09746g	4742	KLLA0E23695g	3874			KLTH0E12848g	2601
ZYRO0A13244g	558	TDEL0B02900	1078	SAKL0H09724g	4741	KLLA0E23717g	3875	AEL256C	2264	KLTH0E12870g	2602
ZYRO0A13266g	559	TDEL0B02890	1077	SAKL0H09702g	4740	KLLA0E23739g	3876	Agos_YGOB_Anc_8.556	2263	KLTH0E12892g	2603
ZYRO0A13288g	560	TDEL0B02880	1076	SAKL0H09680g	4739	KLLA0E23761g	3877	AEL257W	2262	KLTH0E12914g	2604
Zrou_YGOB_A13310g	561	TDEL0B02870	1075	Sklu_YGOB_09658g	4737	KLLA0E23783g	3878	AEL258W	2261	KLTH0E12936g	2605
ZYRO0A13332g	563	TDEL0A05030	494	SAKL0H09636g	4736	KLLA0E23849g	3880	AGR205C	4558	KLTH0E12980g	2606
ZYRO0A13354g	564	TDEL0A05040	495	SAKL0H09614g	4735	KLLA0E23871g	3881	AGR204W	4557	KLTH0E13002g	2607
ZYRO0A13376g	565	TDEL0A05050	496	SAKL0H09592g	4734	KLLA0E23893g	3882	AGR203C	4556	KLTH0E13024g	2608
ZYRO0A13398g	566	TDEL0A05060	497	SAKL0H09570g	4733	KLLA0E23915g	3883	AGR202W	4555	KLTH0E13046g	2609
ZYRO0A13420g	567	TDEL0A05070	498	SAKL0H09548g	4732	KLLA0E23937g	3884	AGR201C	4554	KLTH0E13068g	2610
ZYRO0A13442g	568	TDEL0A05080	499	SAKL0H09482g	4729	KLLA0E23981g	3886	AGR199W	4552	KLTH0E13112g	2612
ZYRO0A13464g	569	TDEL0A05090	500	SAKL0H09416g	4726	KLLA0E24025g	3888	AGR198C	4551	KLTH0E13156g	2614
ZYRO0B00418g	600	TDEL0F00210	3491	SAKL0A10450g	444	KLLA0B14454g	1118	AER450C	2970	KLTH0B00858g	360
ZYRO0B00462g	601	TDEL0E05540	3456	SAKL0H24156g	5325	KLLA0C17226g	1891	ADL036C	1718	KLTH0H09482g	4889
ZYRO0B00484g	602	TDEL0E05530	3455	SAKL0H24200g	5327	KLLA0C17204g	1890	ADL037W	1717	KLTH0H09438g	4887
ZYRO0B00506g	603	TDEL0E05520	3454	SAKL0H24222g	5328	KLLA0D09306g	2372	ADL038W	1716	KLTH0H09416g	4886
ZYRO0B00550g	605	TDEL0F01530	3623	SAKL0H24244g	5329	KLLA0D03839g	2144	ADL039C	1715	KLTH0H09394g	4885
ZYRO0B00572g	606	TDEL0F01540	3624	SAKL0H24266g	5330	KLLA0D03971g	2150	ADL041C	1713	KLTH0H09372g	4884
ZYRO0B00638g	607	TDEL0F01550	3625	SAKL0H24288g	5331	KLLA0F22297g	4903	ADL043C	1711	KLTH0E07128g	2349
ZYRO0B00682g	608	TDEL0F01560	3626	SAKL0H24310g	5332			ADL044W	1710	KLTH0E07106g	2348
ZYRO0B00704g	609	TDEL0F01570	3627	SAKL0H20196g	5181	KLLA0C17402g	1899	ADL023W	1732	KLTH0H08624g	4851
ZYRO0B00726g	610	TDEL0F01580	3628	SAKL0H20174g	5180	KLLA0C17380g	1898	ADL022C	1733	KLTH0H08602g	4850
ZYRO0B00748g	611			SAKL0H20108g	5179	KLLA0D04092g	2153	AGL041C	4312
ZYRO0B00770g	612	TDEL0F01590	3629	SAKL0H20086g	5178	KLLA0D04114g	2154	AFR111C	3325	KLTH0H08514g	4849
ZYRO0B00792g	613	TDEL0F01600	3630	SAKL0H20064g	5177	KLLA0D04136g	2155	AFR112W	3326	KLTH0H08492g	4848
ZYRO0B00814g	614	TDEL0F01610	3631	SAKL0H20042g	5176	KLLA0D04202g	2158	AFR113W	3327	KLTH0H08470g	4847
ZYRO0B00836g	615	TDEL0F01620	3632	SAKL0H20020g	5175	KLLA0D04224g	2159	AFR114W	3328	KLTH0H08448g	4846
ZYRO0B00902g	616	TDEL0F01630	3633	SAKL0H25344g	5376	KLLA0F18238g	4733	AGL039W	4314	KLTH0E06248g	2312
ZYRO0B00924g	617	TDEL0F01640	3634	SAKL0H25366g	5377	KLLA0F18216g	4732	AGL038C	4315	KLTH0E06226g	2311
ZYRO0B00946g	618	TDEL0F01650	3635	SAKL0H25388g	5378	KLLA0F18194g	4731	AGL036C	4317	KLTH0E06204g	2310
ZYRO0B00968g	619	TDEL0F01660	3636	SAKL0H25454g	5381	KLLA0F18150g	4730	AGL033C	4319	KLTH0E06182g	2309
ZYRO0B00990g	620	TDEL0F01670	3637	SAKL0H25498g	5383	KLLA0F18106g	4728			KLTH0E06138g	2307
ZYRO0B01012g	621	TDEL0F01680	3638	SAKL0H25476g	5382	KLLA0F18128g	4729	AGL032C	4320	KLTH0E06160g	2308
ZYRO0B01034g	622	TDEL0F01690	3639	SAKL0H25542g	5385	KLLA0C17534g	1905	AGR126C	4479	KLTH0E06094g	2305
ZYRO0B01056g	623	TDEL0F01700	3640	SAKL0H25564g	5386	KLLA0E11441g	3338	AFR185C	3400	KLTH0E06072g	2304
ZYRO0B01078g	624	TDEL0A02680	259	SAKL0E02684g	2262	KLLA0B06369g	767	ABR024C	618	KLTH0D05720g	1519
ZYRO0B01100g	625	TDEL0A05190	510	SAKL0E02420g	2251	KLLA0B13695g	1086	ABR018C	612	KLTH0D05918g	1526
ZYRO0B01122g	626	TDEL0A02700	261	SAKL0E02376g	2249	KLLA0B13651g	1084	ABR016C	610	KLTH0D05962g	1528
ZYRO0B01144g	627	TDEL0A02710	262	SAKL0E02354g	2248	KLLA0B13629g	1083	ABR015C	609	KLTH0D05984g	1529
ZYRO0B01166g	628	TDEL0A02720	263	Sklu_YGOB_Anc_2.496	2247	KLLA0B13607g	1082	ABR014W	608	KLTH0D06006g	1530
ZYRO0B01188g	629	TDEL0A02730	264	SAKL0E02310g	2246	KLLA0B13585g	1081	ABR013W	607	KLTH0D06028g	1531
ZYRO0B01210g	630	TDEL0A02740	265	SAKL0E02288g	2245	KLLA0B13563g	1080	ABR012C	606	KLTH0D06050g	1532
ZYRO0B01232g	631	TDEL0A02750	266	SAKL0E02266g	2244	KLLA0B13541g	1079	ABR011W	605	KLTH0D06072g	1533
ZYRO0B01254g	632	TDEL0A02760	267	SAKL0E02244g	2243	KLLA0B13519g	1078	ABR010C	604	KLTH0D06094g	1534
ZYRO0B01276g	633	TDEL0A02770	268	SAKL0E02222g	2242	KLLA0B13497g	1077	ABR009W	603	KLTH0D06116g	1535
ZYRO0B01298g	634	TDEL0A02780	269	SAKL0E02200g	2241	KLLA0B13475g	1076	ABR008C	602	KLTH0D06138g	1536
ZYRO0B01320g	635	TDEL0A02790	270	SAKL0A08690g	372	KLLA0B13453g	1075	ABR007C	601	KLTH0D06160g	1537
ZYRO0B01342g	636	TDEL0A02800	271	SAKL0A08712g	373	KLLA0B13431g	1074	ABR006W	600	KLTH0D06182g	1538
ZYRO0B01364g	637	TDEL0A02810	272	SAKL0A08734g	374	KLLA0B13409g	1073	ABR005C	599	KLTH0D06204g	1539
ZYRO0B01386g	638	TDEL0A02820	273	SAKL0A08756g	375					KLTH0D06226g	1540
ZYRO0B01408g	639	TDEL0A02830	274	SAKL0A08778g	376	KLLA0B13387g	1072	ABR004C	598	KLTH0D06248g	1541
ZYRO0B01430g	640	TDEL0A02840	275	SAKL0A08800g	377	KLLA0B13365g	1071	ABR003W	597	KLTH0D06270g	1542
ZYRO0B01452g	641	TDEL0A02850	276	SAKL0A08822g	378	KLLA0B13343g	1070	ABR002C	596	KLTH0D06292g	1543
ZYRO0B01474g	642	TDEL0A02860	277	SAKL0A08844g	379	KLLA0B13321g	1069	ABR001W	595	KLTH0D06314g	1544
ZYRO0B01496g	643	TDEL0A02870	278	SAKL0A08888g	380	KLLA0B13277g	1068	ABL001W	594	KLTH0D06358g	1545
ZYRO0B01518g	644	TDEL0A02880	279	SAKL0A08910g	381	KLLA0B13255g	1067	ABL002C	593	KLTH0D06380g	1546
ZYRO0B01540g	645	TDEL0A02890	280	SAKL0A08932g	382	KLLA0A02827g	118	AEL287C	2231	KLTH0D06402g	1547
ZYRO0B01562g	646	TDEL0A02900	281	SAKL0A08954g	383	KLLA0A02849g	119	AEL288W	2230	KLTH0D06424g	1548
ZYRO0B01584g	647			SAKL0A08976g	384	KLLA0A02871g	120
ZYRO0B01606g	648	TDEL0A02910	282	SAKL0A09020g	386	KLLA0A02915g	122	AEL289W	2229	KLTH0D06446g	1549
ZYRO0B01628g	649	TDEL0A02920	283	SAKL0A09042g	387	KLLA0A02937g	123	AEL290C	2228	KLTH0D06468g	1550
ZYRO0B01650g	650	TDEL0A02930	284	SAKL0A09064g	388	KLLA0A02959g	124	AEL291C	2227	KLTH0D06490g	1551
ZYRO0B01672g	651	TDEL0A02940	285	SAKL0A09152g	389	KLLA0E13861g	3444
ZYRO0B01694g	652	TDEL0A02950	286	SAKL0A09174g	390	KLLA0E13839g	3443	AGL059C	4294	KLTH0D06512g	1552
ZYRO0B01716g	653	TDEL0A02960	287	SAKL0A09196g	391	KLLA0E13817g	3442	AGL060W	4293	KLTH0D06534g	1553
ZYRO0B01738g	654	TDEL0A02970	288	SAKL0A09218g	392	KLLA0E18789g	3657	AGL061W	4292	KLTH0D06556g	1554
ZYRO0B01760g	655	TDEL0A02980	289	SAKL0A09240g	393	KLLA0E18767g	3656	AGL062C	4291	KLTH0D06578g	1555
ZYRO0B01782g	656	TDEL0A02990	290	SAKL0A09262g	394	KLLA0E18745g	3655	AGL063C	4290	KLTH0D06600g	1556
ZYRO0B01804g	657	TDEL0A03000	291	SAKL0A09284g	395	KLLA0E18723g	3654	AGL064W	4289	KLTH0D06622g	1557
ZYRO0B01826g	658	TDEL0A03010	292	SAKL0A09306g	396	KLLA0E18701g	3653	AGL065C	4288	KLTH0D06644g	1558
ZYRO0B01848g	659	TDEL0A03020	293	SAKL0A09328g	397	KLLA0E18679g	3652	AGL066W	4287	KLTH0D06666g	1559
ZYRO0B01870g	660	TDEL0A03030	294	SAKL0A09350g	398	KLLA0E18657g	3651	AGL067W	4286	KLTH0D06688g	1560
ZYRO0B01892g	661			SAKL0D09856g	1947	KLLA0A08492g	359			KLTH0H13090g	5037
ZYRO0B01914g	662	TDEL0A03040	295	SAKL0A09372g	399	KLLA0E18635g	3650	AGL068W	4285	KLTH0D06732g	1562
ZYRO0B01958g	664	TDEL0A03050	296	SAKL0A09416g	401	KLLA0E18613g	3649	AGL070W	4283	KLTH0D06776g	1564
ZYRO0B01980g	665	TDEL0A03060	297	SAKL0A09460g	403	KLLA0E18569g	3648	Agos_YGOB_Anc_2.532	4282	KLTH0D06820g	1566
ZYRO0B02002g	666	TDEL0A03070	298	SAKL0A09482g	404	KLLA0E18547g	3647	AGL071C	4281	KLTH0D06842g	1567
ZYRO0B02024g	667	TDEL0A03080	299	SAKL0A09504g	405	KLLA0E18525g	3646	AGL072W	4280	KLTH0D06864g	1568
ZYRO0B02046g	668	TDEL0A03090	300	SAKL0A09526g	406	KLLA0E18503g	3645	Agos_YGOB_E18503	4279	KLTH0D06886g	1569
ZYRO0B02068g	669	TDEL0A03100	301	SAKL0A09548g	407	KLLA0E18481g	3644			KLTH0D06908g	1570
ZYRO0B02090g	670	TDEL0A03110	302	SAKL0A09570g	408	KLLA0E18459g	3643			KLTH0D06930g	1571
ZYRO0B02112g	671			SAKL0A09592g	409	KLLA0E18371g	3640	AGL073W	4278	KLTH0D06996g	1574
ZYRO0B02134g	672	TDEL0A03120	303	SAKL0A09614g	410	KLLA0F25850g	5053	AGL074W	4277	KLTH0D07018g	1575
ZYRO0B02156g	673	TDEL0A03130	304	SAKL0A09636g	411	KLLA0F25828g	5052	AGL075C	4276	KLTH0D07040g	1576
ZYRO0B02178g	674	TDEL0A03140	305	SAKL0A09658g	412	KLLA0F25806g	5051	AGL076W	4275	KLTH0D07062g	1577
ZYRO0B02200g	675	TDEL0A03150	306	SAKL0A09680g	413	KLLA0F25784g	5050	AGL077W	4274	KLTH0D07084g	1578
ZYRO0B02222g	676	TDEL0A03160	307	SAKL0A09702g	414	KLLA0F25762g	5049	AGL078W	4273	KLTH0D07106g	1579
ZYRO0B02244g	677	TDEL0A03180	309	SAKL0A09746g	416	KLLA0F25740g	5048	AGL079C	4272	KLTH0D07150g	1581
ZYRO0B02266g	678	TDEL0A03190	310	SAKL0A09768g	417	KLLA0F25718g	5047	AGL080C	4271	KLTH0D07172g	1582
ZYRO0B02288g	679	TDEL0A03200	311	SAKL0A09790g	418	KLLA0F25696g	5046	AGL081W	4270	KLTH0D07194g	1583	Synteny break 6
ZYRO0B02310g	680	TDEL0A03220	313	SAKL0G03080g	3629	KLLA0E02751g	2948	AFR149C	3363	KLTH0F15466g	3438
ZYRO0B02332g	681	TDEL0A03230	314	SAKL0G03102g	3630	KLLA0E02773g	2949	AFR148W	3362	KLTH0F15444g	3437
ZYRO0B02354g	682	TDEL0A03240	315	SAKL0G03124g	3631	KLLA0E02817g	2951	AFR147C	3361	KLTH0F15422g	3436
ZYRO0B02376g	683	TDEL0A03250	316	SAKL0G03146g	3632	KLLA0E02839g	2952	AFR146W	3360	KLTH0F15400g	3435
ZYRO0B02398g	684	TDEL0A03260	317	SAKL0G03168g	3633	KLLA0E02861g	2953	AFR145C	3359	KLTH0F15378g	3434
ZYRO0B02420g	685	TDEL0A03270	318	SAKL0G03190g	3634	KLLA0E02883g	2954			KLTH0F15356g	3433
ZYRO0B02442g	686	TDEL0A03280	319	SAKL0G03278g	3635	KLLA0E02905g	2955	AFR144W	3358	KLTH0F15268g	3431
ZYRO0B02464g	687	TDEL0C01930	1741	SAKL0F11484g	3276	KLLA0E19493g	3690	AAR079C	266	KLTH0H01144g	4523
ZYRO0B02486g	688	TDEL0C01920	1740	SAKL0F11506g	3277	KLLA0E19515g	3691	AAR078W	265	KLTH0H01122g	4522
ZYRO0B02508g	689	TDEL0C01910	1739	SAKL0F11528g	3278	KLLA0E19537g	3692	AAR077C	264	KLTH0H01034g	4521
ZYRO0B02530g	690	TDEL0C01900	1738	SAKL0F11550g	3279	KLLA0E19559g	3693	AAR076C	263	KLTH0H01012g	4520
ZYRO0B02552g	691	TDEL0C01890	1737	SAKL0F11594g	3281	KLLA0E19581g	3694	AAR075C	262	KLTH0H00990g	4519
ZYRO0B02574g	692	TDEL0C01880	1736	SAKL0F11616g	3282	KLLA0E19603g	3695			KLTH0H00968g	4518
ZYRO0B02596g	693	TDEL0C01870	1735	SAKL0F11638g	3283	KLLA0E19625g	3696	ADR290W	2045	KLTH0B04708g	528
ZYRO0B02618g	694	TDEL0C01860	1734	SAKL0F11660g	3284	KLLA0E19647g	3697	ADR291C	2046	KLTH0B04730g	529
ZYRO0B02640g	695	TDEL0C01850	1733	SAKL0F11682g	3285	KLLA0E19669g	3698	ACR229W	1286	KLTH0B04752g	530
ZYRO0B02662g	696	TDEL0C01840	1732	SAKL0F11704g	3286	KLLA0E19691g	3699			KLTH0B04774g	531
ZYRO0B02706g	698	TDEL0C01820	1730	SAKL0F11748g	3288	KLLA0E19735g	3701	ACR230C	1287	KLTH0B04818g	533
ZYRO0B02728g	699	TDEL0C01810	1729	SAKL0F11814g	3289	KLLA0E19757g	3702	ACR231C	1288	KLTH0B04862g	534
ZYRO0B02772g	701	TDEL0C01800	1728	SAKL0F11858g	3291	KLLA0E19779g	3703	ACR232C	1289	KLTH0B04884g	535
ZYRO0B02794g	702	TDEL0C01790	1727	SAKL0F11880g	3292	KLLA0E19801g	3704	ACR233W	1290	KLTH0B04906g	536
ZYRO0B02816g	703	TDEL0C01780	1726	SAKL0F11902g	3293	KLLA0E19823g	3705	ACR234C	1291	KLTH0B04928g	537
ZYRO0B02860g	704	TDEL0C01770	1725	SAKL0F11924g	3294	KLLA0E19845g	3706	ACR235W	1292	KLTH0B04950g	538
ZYRO0B02882g	705	TDEL0C01760	1724	SAKL0F11946g	3295	KLLA0E19911g	3709	ACR236W	1293	KLTH0B04994g	540
ZYRO0B02904g	706	TDEL0C01750	1723	SAKL0F11968g	3296	KLLA0E19933g	3710	ACR237C	1294	KLTH0B05016g	541
ZYRO0B02926g	707	TDEL0C01740	1722	SAKL0F11990g	3297	KLLA0E19955g	3711	ACR238W	1295	KLTH0C07150g	1078
ZYRO0B02948g	708	TDEL0C01730	1721	SAKL0F12012g	3298	KLLA0E19977g	3712	ACR239C	1296	KLTH0C07128g	1077
ZYRO0B02970g	709	TDEL0C01720	1720	SAKL0F12034g	3299	KLLA0E19999g	3713	ABR209W	808	KLTH0C07084g	1075
ZYRO0B02992g	710	TDEL0C01710	1719	SAKL0F12056g	3300	KLLA0E20021g	3714	ABR210W	809	KLTH0C07062g	1074
ZYRO0B03014g	711	TDEL0C01700	1718	SAKL0F12078g	3301	KLLA0E20043g	3715	ABR211C	810	KLTH0C07040g	1073
ZYRO0B03036g	712	TDEL0C01690	1717	SAKL0F12100g	3302	KLLA0E20065g	3716	ABR212C	811	KLTH0C07018g	1072
ZYRO0B03058g	713	TDEL0C01680	1716	SAKL0F12122g	3303	KLLA0E20109g	3718	ABR213W	812	KLTH0C06974g	1070
ZYRO0B03080g	714	TDEL0C01670	1715	SAKL0F12144g	3304	KLLA0E20131g	3719	ABR214C	813	KLTH0C06952g	1069
ZYRO0B03102g	715	TDEL0C01660	1714	SAKL0F12166g	3305	KLLA0E20153g	3720	ABR215C	814	KLTH0C06930g	1068
ZYRO0B03124g	716	TDEL0C01650	1713	SAKL0F12188g	3306	KLLA0E20175g	3721	ABR216W	815	KLTH0C06908g	1067
ZYRO0B03146g	717	TDEL0C01640	1712	SAKL0F12210g	3307	KLLA0E20197g	3722	ABR217C	816	KLTH0C06886g	1066
ZYRO0B03168g	718	TDEL0C01630	1711	SAKL0F12232g	3308	KLLA0E20219g	3723	ABR218C	817	KLTH0C06864g	1065
ZYRO0B03190g	719	TDEL0C01620	1710	SAKL0F12254g	3309	KLLA0E20241g	3724	ACR226W	1283	KLTH0C06842g	1064
ZYRO0B03212g	720	TDEL0C01610	1709	SAKL0F12276g	3310	KLLA0E20263g	3725	ACR227W	1284	KLTH0C06820g	1063
ZYRO0B03234g	721	TDEL0C01600	1708	SAKL0F12298g	3311			ACR228C	1285
ZYRO0B03256g	722	TDEL0C01590	1707	SAKL0F12320g	3312	KLLA0E20285g	3726	AGR368W	4722	KLTH0C06798g	1062
ZYRO0B03278g	723	TDEL0C01580	1706	SAKL0F12342g	3313	KLLA0E20307g	3727	AGR369W	4723	KLTH0C06776g	1061
ZYRO0B03300g	724	TDEL0C01570	1705	SAKL0F12430g	3314	KLLA0E20351g	3728	AGR370W	4724	KLTH0C06732g	1060
ZYRO0B03322g	725	TDEL0C01560	1704	SAKL0F12452g	3315	KLLA0E20373g	3729	AGR371C	4725	KLTH0C06710g	1059
ZYRO0B03344g	726	TDEL0C01550	1703	SAKL0F12474g	3316	KLLA0E20395g	3730	AGR372W	4726	KLTH0C06688g	1058
ZYRO0B03366g	727	TDEL0C01540	1702	SAKL0F12496g	3317	KLLA0E20417g	3731	AGR373C	4727	KLTH0C06666g	1057
ZYRO0B03388g	728	TDEL0C01530	1701	SAKL0F12518g	3318	KLLA0E20439g	3732	AGR374C	4728	KLTH0C06644g	1056
ZYRO0B03410g	729	TDEL0C01520	1700	SAKL0F12540g	3319	KLLA0E20461g	3733	AGR375W	4729	KLTH0C06622g	1055
ZYRO0B03454g	730	TDEL0C01510	1699	SAKL0F12584g	3320	KLLA0E20505g	3734	AGR376W	4730	KLTH0C06578g	1054
ZYRO0B03476g	731	TDEL0C01500	1698	SAKL0F12606g	3321	KLLA0E20527g	3735	AER187W	2707	KLTH0C06556g	1053
ZYRO0B03498g	732	TDEL0C01490	1697	SAKL0F12628g	3322	KLLA0E20549g	3736	AER394W	2913	KLTH0C06534g	1052
ZYRO0B03520g	733	TDEL0C01480	1696	SAKL0F12650g	3323	KLLA0E20571g	3737	AER395W	2914	KLTH0C06512g	1051
ZYRO0B03542g	734	TDEL0C01470	1695	SAKL0F12672g	3324	KLLA0E20593g	3738	AER396W	2915	KLTH0C06490g	1050
ZYRO0B03564g	735	TDEL0C01460	1694	SAKL0F12694g	3325	KLLA0E20615g	3739	AER397C	2916	KLTH0C06468g	1049
ZYRO0B03586g	736	TDEL0C01450	1693	SAKL0F12716g	3326	KLLA0E20637g	3740	AGL304W	4040	KLTH0C06446g	1048
ZYRO0B03608g	737	TDEL0C02630	1811	SAKL0F12738g	3327	KLLA0E20659g	3741	AGL303W	4041	KLTH0C06402g	1046
ZYRO0B03630g	738	TDEL0C02640	1812	SAKL0F12760g	3328	KLLA0E20681g	3742	AGL302C	4042	KLTH0C06380g	1045
ZYRO0B03652g	739	TDEL0C02650	1813	SAKL0F12782g	3329	KLLA0E20703g	3743	AGL301C	4043	KLTH0C06358g	1044
ZYRO0B03674g	740	TDEL0C02660	1814	SAKL0F12804g	3330	KLLA0E20725g	3744	AGL300C	4044	KLTH0C06336g	1043
ZYRO0B03696g	741	TDEL0C02670	1815	SAKL0F12826g	3331	KLLA0E20747g	3745	AGL299C	4045	KLTH0C06314g	1042
ZYRO0B03718g	742	TDEL0C02680	1816	SAKL0F12848g	3332	KLLA0E20769g	3746	AGL298C	4046	KLTH0C06292g	1041
ZYRO0B03740g	743	TDEL0C02690	1817	SAKL0F12870g	3333	KLLA0E20791g	3747	AGL297C	4047	KLTH0C06270g	1040
ZYRO0B03762g	744	TDEL0C02700	1818	SAKL0F12892g	3334	KLLA0E20813g	3748	AGL296W	4048	KLTH0C06248g	1039
ZYRO0B03784g	745	TDEL0C02710	1819	SAKL0F12914g	3335	KLLA0E20835g	3749	AGL295C	4049	KLTH0C06226g	1038
ZYRO0B03828g	746	TDEL0C02720	1820	SAKL0F12936g	3336	KLLA0E20857g	3750	AGL294W	4050	KLTH0C06204g	1037
ZYRO0B03850g	747	TDEL0C02730	1821	SAKL0F12958g	3337	KLLA0E20879g	3751	AGL293C	4051	KLTH0C06182g	1036
ZYRO0B03872g	748	TDEL0C02740	1822	SAKL0F12980g	3338	KLLA0E20901g	3752	AGL292C	4052	KLTH0C06160g	1035
ZYRO0B03894g	749	TDEL0C02750	1823	SAKL0F13002g	3339	KLLA0E20923g	3753	AGL291W	4053	KLTH0C06138g	1034
ZYRO0B03916g	750	TDEL0C02760	1824	SAKL0F13024g	3340	KLLA0E07041g	3143	AGL290C	4054	KLTH0C06116g	1033
ZYRO0B03938g	751	TDEL0C02770	1825	SAKL0F13046g	3341	KLLA0E07019g	3142	AGL289C	4055	KLTH0C06094g	1032
ZYRO0B03960g	752	TDEL0C02780	1826	SAKL0F13068g	3342	KLLA0E06997g	3141	AGL288W	4056	KLTH0C06072g	1031
ZYRO0B03982g	753	TDEL0C02790	1827	SAKL0F13090g	3343	KLLA0E06975g	3140	AGL287W	4057	KLTH0C06050g	1030
ZYRO0B04004g	754	TDEL0C02810	1829	SAKL0F13112g	3344	KLLA0E06953g	3139	AGL286C	4058	KLTH0C06028g	1029
ZYRO0B04026g	755	TDEL0C02820	1830	SAKL0F13134g	3345	KLLA0E06931g	3138	AGL285C	4059	KLTH0C06006g	1028
ZYRO0B04048g	756	TDEL0C02830	1831	SAKL0F13156g	3346	KLLA0E06909g	3137	AGL284C	4060	KLTH0C05984g	1027
ZYRO0B04070g	757	TDEL0C02840	1832	SAKL0F13178g	3347	KLLA0E06887g	3136	AGL283W	4061	KLTH0C05962g	1026
ZYRO0B04092g	758	TDEL0C02850	1833	SAKL0F13200g	3348	KLLA0E06865g	3135	AGL282W	4062	KLTH0C05940g	1025
ZYRO0B04114g	759	TDEL0C02860	1834	SAKL0F13222g	3349	KLLA0E06843g	3134	AGL281C	4063	KLTH0C05918g	1024
ZYRO0B04136g	760	TDEL0D05520	2795	SAKL0F02970g	2940	KLLA0B10868g	956	AFR303W	3520	KLTH0F14630g	3402
ZYRO0B04180g	761	TDEL0D05510	2794	SAKL0F03014g	2941	KLLA0B10890g	957	ADR171C	1927	KLTH0F14586g	3401
ZYRO0B04224g	762	TDEL0D05500	2793	SAKL0F03102g	2942	KLLA0B10912g	958	AAR083C	270	KLTH0F14542g	3400
ZYRO0B04268g	763	TDEL0F03650	3835	SAKL0F03146g	2943	KLLA0B10934g	959	AGR252C	4605	KLTH0F14520g	3399
ZYRO0B04290g	764	TDEL0F03640	3834	SAKL0F03168g	2944	KLLA0B10956g	960	AGR253W	4606	KLTH0F14498g	3398
ZYRO0B04312g	765	TDEL0F03630	3833	SAKL0F03212g	2946	KLLA0B10978g	961	AGR254C	4607	KLTH0F14476g	3397
ZYRO0B04334g	766	TDEL0F03620	3832	SAKL0F03234g	2947	KLLA0B11000g	962	AGR255W	4608	KLTH0F14454g	3396
ZYRO0B04356g	767	TDEL0F03610	3831	SAKL0F03256g	2948	KLLA0B11011g	963	AAR081C	268	KLTH0F14432g	3395
ZYRO0B04400g	768	TDEL0F03600	3830	SAKL0F03278g	2949	KLLA0B11033g	964	AAR082W	269	KLTH0F14410g	3394
ZYRO0B04444g	769	TDEL0F03590	3829	SAKL0F03432g	2951	KLLA0B11077g	966	AAR102C	289	KLTH0F14344g	3393
ZYRO0B04466g	770	TDEL0F03580	3828	SAKL0F03454g	2952	KLLA0B11099g	967	AAR103C	290	KLTH0F14322g	3392
ZYRO0B04488g	771	TDEL0F03570	3827	SAKL0F03476g	2953	KLLA0B11121g	968	AAR104W	291	KLTH0F14300g	3391
ZYRO0B04510g	772	TDEL0F03560	3826	SAKL0F03498g	2954	KLLA0B11143g	969	AAR105W	292	KLTH0F14278g	3390
ZYRO0B04532g	773	TDEL0F03550	3825	SAKL0F03520g	2955	KLLA0B11165g	970			KLTH0F14256g	3389
ZYRO0B04554g	774	TDEL0F03540	3824	SAKL0F03542g	2956	KLLA0B11187g	971	AAR106C	293	KLTH0F14234g	3388
ZYRO0B04576g	775	TDEL0F03530	3823	SAKL0F03564g	2957	KLLA0B11209g	972	AAR107W	294	KLTH0F14212g	3387
ZYRO0B04598g	776	TDEL0F03520	3822	SAKL0F03586g	2958	KLLA0B11231g	973	AAR108C	295	KLTH0F14190g	3386
ZYRO0B04642g	778	TDEL0F03510	3821	SAKL0F03608g	2959	KLLA0B11253g	974	ADR040C	1795	KLTH0F14168g	3385
ZYRO0B04664g	779	TDEL0F03500	3820	SAKL0F03630g	2960	KLLA0B11275g	975	ADR038C	1793	KLTH0F14146g	3384
ZYRO0B04686g	780	TDEL0F03490	3819	SAKL0F03652g	2961	KLLA0B11297g	976	ADR037W	1792	KLTH0F14124g	3383
ZYRO0B04730g	781	TDEL0A04690	460	SAKL0G06754g	3783	KLLA0E09395g	3248	AAR111C	300	KLTH0G05500g	3863
ZYRO0B04752g	782	TDEL0A04700	461	SAKL0G06776g	3784	KLLA0E09373g	3247	AAR110C	299	KLTH0G05522g	3864
ZYRO0B04774g	783	TDEL0D04550	2698	SAKL0C07480g	1293	KLLA0C03960g	1311	ADR312W	2067	KLTH0F06600g	3069
ZYRO0B04796g	784	TDEL0D04560	2699	SAKL0C07458g	1292	KLLA0C03938g	1310	ADR313W	2068	KLTH0F06578g	3068
ZYRO0B04818g	785	TDEL0D04570	2700	SAKL0C07436g	1291	KLLA0C03916g	1309	ADR314C	2069	KLTH0F06556g	3067
ZYRO0B04840g	786	TDEL0D04580	2701	SAKL0C07414g	1290	KLLA0C03894g	1308	ADR315W	2070	KLTH0F06534g	3066
ZYRO0B04862g	787	TDEL0D04590	2702	SAKL0C07392g	1289	KLLA0C03872g	1307			KLTH0F06512g	3065
ZYRO0B04884g	788			SAKL0C07304g	1286	KLLA0C03806g	1304	ADR329W	2084
ZYRO0B04906g	789	TDEL0D04600	2703	SAKL0C07348g	1287	KLLA0C03828g	1305	ADR317C	2072	KLTH0F06468g	3063
ZYRO0B04928g	790	TDEL0D04610	2704	SAKL0C07370g	1288	KLLA0C03850g	1306	ADR316W	2071	KLTH0F06490g	3064
ZYRO0B04950g	791	TDEL0D04620	2705	SAKL0C08800g	1353	KLLA0F24662g	5000	AEL085W	2435	KLTH0C08888g	1153
ZYRO0B04972g	792	TDEL0D04630	2706	SAKL0C08778g	1352	KLLA0F24684g	5001	AEL086W	2434	KLTH0C08866g	1152
ZYRO0B04994g	793	TDEL0D04640	2707	SAKL0C08756g	1351	KLLA0F24706g	5002	AEL087C	2433	KLTH0C08844g	1151
ZYRO0B05016g	794	TDEL0D04650	2708	SAKL0C08734g	1350	KLLA0F24728g	5003	AEL088C	2432	KLTH0C08822g	1150
ZYRO0B05038g	795	TDEL0D04660	2709	SAKL0C08712g	1349	KLLA0F24750g	5004	AEL089C	2431	KLTH0C08800g	1149
ZYRO0B05060g	796	TDEL0D04670	2710	SAKL0C08690g	1348	KLLA0F24772g	5005	AEL090C	2430	KLTH0C08778g	1148
ZYRO0B05082g	797	TDEL0D04680	2711	SAKL0C08668g	1347	KLLA0F24794g	5006	AEL091C	2429	KLTH0C08756g	1147
ZYRO0B05104g	798	TDEL0D04690	2712	SAKL0C08646g	1346	KLLA0F08459g	4306	ADR310W	2065	KLTH0C08734g	1146
ZYRO0B05126g	799	TDEL0D04700	2713	SAKL0C08624g	1345	KLLA0F14685g	4580	AEL012C	2510	KLTH0C08712g	1145
ZYRO0B05148g	800	TDEL0D04710	2714	SAKL0C08602g	1344	KLLA0F14663g	4579	AEL013C	2509	KLTH0C08690g	1144
ZYRO0B05170g	801	TDEL0D04720	2715	SAKL0C08580g	1343	KLLA0F22473g	4911	AEL014C	2508	KLTH0C08668g	1143
ZYRO0B05192g	802	TDEL0D04730	2716	SAKL0C08558g	1342	KLLA0F22451g	4910	AEL015W	2507	KLTH0C08646g	1142
ZYRO0B05214g	803	TDEL0D04740	2717	SAKL0C08536g	1341					KLTH0C08624g	1141
ZYRO0B05236g	804	TDEL0D04750	2718	SAKL0C08514g	1340	KLLA0E13421g	3424	AER196W	2716	KLTH0C08602g	1140
ZYRO0B05258g	805	TDEL0D04760	2719	SAKL0C08492g	1339	KLLA0E13399g	3423	AER197W	2717	KLTH0C08580g	1139
ZYRO0B05280g	806	TDEL0D04770	2720	SAKL0C08470g	1338	KLLA0E13377g	3422	AER198W	2718	KLTH0C08558g	1138
ZYRO0B05302g	807	TDEL0D04780	2721	SAKL0C08448g	1337	KLLA0E13355g	3421	AER199C	2719	KLTH0C08536g	1137
ZYRO0B05324g	808	TDEL0D04790	2722	SAKL0C08426g	1336	KLLA0E13333g	3420	AER200C	2720	KLTH0C08514g	1136
ZYRO0B05346g	809	TDEL0D04800	2723	SAKL0C08404g	1335	KLLA0E13311g	3419	AER201C	2721	KLTH0C08492g	1135
ZYRO0B05368g	810	TDEL0D04810	2724	SAKL0C08382g	1334	KLLA0D03652g	2135	AER202C	2722	KLTH0C08470g	1134
ZYRO0B05390g	811	TDEL0D04820	2725	SAKL0C08360g	1333	KLLA0D03674g	2136	AER203C	2723	KLTH0C08448g	1133
ZYRO0B05412g	812	TDEL0D04830	2726	SAKL0C08338g	1332	KLLA0D03718g	2138	AER204W	2724	KLTH0C08426g	1132
ZYRO0B05434g	813	TDEL0D04840	2727	SAKL0C08294g	1330	KLLA0D03751g	2140			KLTH0C08404g	1131
ZYRO0B05456g	814	TDEL0D04850	2728	SAKL0C08206g	1326	KLLA0D03773g	2141	AER205W	2726	KLTH0C08382g	1130
ZYRO0B05478g	815	TDEL0D04860	2729	SAKL0C08184g	1325	KLLA0D03795g	2142	AER206C	2727	KLTH0C08360g	1129
ZYRO0B05500g	816	TDEL0D04870	2730	SAKL0C08162g	1324	KLLA0D03817g	2143	AER207C	2728	KLTH0C08338g	1128
ZYRO0B05522g	817	TDEL0D04880	2731	SAKL0C08140g	1323	KLLA0C04554g	1337	AER208C	2729	KLTH0E15730g	2732
ZYRO0B05544g	818	TDEL0D04890	2732	SAKL0C08118g	1322	KLLA0C04532g	1336	AER209W	2730	KLTH0E15752g	2733
ZYRO0B05566g	819	TDEL0D04900	2733	SAKL0C08096g	1321	KLLA0C04510g	1335	AER210C	2731	KLTH0E15774g	2734
ZYRO0B05588g	820			SAKL0C08074g	1320	KLLA0C04477g	1334			KLTH0E15796g	2735
ZYRO0B05610g	821	TDEL0D04910	2734	SAKL0C08052g	1319					KLTH0D14542g	1892
ZYRO0B05632g	822	TDEL0D04920	2735	SAKL0C08030g	1318	KLLA0C04455g	1333	AER211C	2732	KLTH0E15818g	2736
ZYRO0B05654g	823	TDEL0D04930	2736	SAKL0C10450g	1422	KLLA0E17777g	3612	AER019C	2540	KLTH0G16016g	4324
ZYRO0B05676g	824	TDEL0D04940	2737	SAKL0C10428g	1421	KLLA0E17799g	3613	AER020W	2541	KLTH0G15994g	4323
ZYRO0B05698g	825	TDEL0D04950	2738	Sklu_YGOB_Anc_3.128	1420	Klac_YGOB_Anc_3.128	3614	AER021C	2542	KLTH0G15972g	4322
ZYRO0B05720g	826			SAKL0C10406g	1419	KLLA0E17821g	3615	AER022W	2543	KLTH0G15950g	4321
ZYRO0B05742g	827	TDEL0D04960	2739	SAKL0C10384g	1418	KLLA0E17843g	3616	AER023C	2544	KLTH0G15928g	4320
ZYRO0B05764g	828	TDEL0D04970	2740	SAKL0C10362g	1417	KLLA0E17865g	3617	AER024W	2545	KLTH0G15906g	4319
ZYRO0B05786g	829	TDEL0D04990	2742	SAKL0C10340g	1416	KLLA0E17887g	3618	AER025C	2546	KLTH0G15884g	4318
ZYRO0B05830g	830	TDEL0D05000	2743	SAKL0C10318g	1415	KLLA0C11275g	1628	AER026C	2547	KLTH0G15862g	4317
ZYRO0B05852g	831	TDEL0D05010	2744	SAKL0C10296g	1414	KLLA0C11253g	1627	AER027W	2548	KLTH0G15840g	4316
ZYRO0B05874g	832	TDEL0D05020	2745	SAKL0C10274g	1413	KLLA0C11231g	1626	AER028C	2549	KLTH0G15818g	4315
ZYRO0B05896g	833	TDEL0D05030	2746	SAKL0C10252g	1412	KLLA0C11209g	1625	AER029C	2550	KLTH0G15796g	4314
ZYRO0B05918g	834	TDEL0D05040	2747	SAKL0C10230g	1411	KLLA0C11187g	1624	AER030C	2551	KLTH0G15752g	4312
ZYRO0B05940g	835	TDEL0D05050	2748	SAKL0C10164g	1408	KLLA0F21010g	4855	AER032W	2553	KLTH0G15686g	4309
ZYRO0B05962g	836	TDEL0D05060	2749	SAKL0C10142g	1407	KLLA0F21032g	4856	AER033W	2554	KLTH0G15664g	4308
Zrou_YGOB_Anc_3.116	837	TDEL0D05070	2750	SAKL0C10120g	1406	KLLA0F21054g	4857	AER034C	2555	KLTH0G15642g	4307
ZYRO0B05984g	838	TDEL0D05080	2751	SAKL0C10098g	1405	KLLA0F21076g	4858	AER035W	2556	KLTH0G15620g	4306
ZYRO0B06006g	839	TDEL0D05090	2752	SAKL0C10076g	1404	KLLA0F21098g	4859	AER036W	2557	KLTH0G15598g	4305
ZYRO0B06028g	840	TDEL0D05100	2753	SAKL0C10054g	1403	KLLA0F21120g	4860	AER037C	2558	KLTH0G15576g	4304
ZYRO0B06050g	841	TDEL0D05110	2754	SAKL0C10032g	1402	KLLA0F21142g	4861	AER038C	2559	KLTH0G15554g	4303
ZYRO0B06072g	842	TDEL0D05120	2755	SAKL0C10010g	1401	KLLA0F21164g	4862			KLTH0G15532g	4302
ZYRO0B06094g	843	TDEL0D05130	2756	SAKL0C09988g	1400	KLLA0F02794g	4056	AER039W	2560	KLTH0C10076g	1200
ZYRO0B06116g	844	TDEL0D05140	2757	SAKL0C09966g	1399	KLLA0F02772g	4055	AER040C	2561	KLTH0C10054g	1199
ZYRO0B06138g	845	TDEL0D05160	2759	SAKL0C09922g	1397	KLLA0F02728g	4053			KLTH0C10010g	1197
ZYRO0B06160g	846	TDEL0D05170	2760	SAKL0C09900g	1396	KLLA0F02706g	4052	AFR603C	3824	KLTH0C09988g	1196
ZYRO0B06182g	847	TDEL0D05180	2761	SAKL0C09878g	1395	KLLA0C03784g	1303	AFR604C	3825	KLTH0C09966g	1195
ZYRO0B06204g	848	TDEL0D05190	2762	SAKL0C09856g	1394	KLLA0C03762g	1302	AFR605C	3826	KLTH0C09944g	1194
ZYRO0B06226g	849	TDEL0D05200	2763	SAKL0C09834g	1393	KLLA0C03740g	1301	ADR110C	1865	KLTH0C09922g	1193
ZYRO0B06248g	850	TDEL0D05210	2764	SAKL0C09812g	1392	KLLA0C03718g	1300	ADR111W	1866	KLTH0C09900g	1192
ZYRO0B06270g	851	TDEL0D05220	2765	SAKL0C09790g	1391	KLLA0C03696g	1299	ADR112W	1867	KLTH0C09878g	1191
ZYRO0B06292g	852	TDEL0D05230	2766	SAKL0C09768g	1390	KLLA0C03674g	1298	ADR113W	1868	KLTH0C09856g	1190
ZYRO0B06314g	853	TDEL0D05240	2767	SAKL0C09746g	1389	KLLA0C03652g	1297	ADR114C	1869	KLTH0C09834g	1189
ZYRO0B06336g	854	TDEL0D05250	2768	SAKL0C09724g	1388	KLLA0C03630g	1296	ADR115W	1870	KLTH0C09812g	1188
ZYRO0B06358g	855	TDEL0D05260	2769	SAKL0C09702g	1387	KLLA0C03608g	1295	ADR116C	1871	KLTH0C09790g	1187
ZYRO0B06380g	856	TDEL0D05270	2770	SAKL0C09680g	1386	KLLA0B07733g	819	ADR117W	1872	KLTH0C09768g	1186
ZYRO0B06402g	857	TDEL0D05280	2771	SAKL0C09658g	1385	KLLA0B07755g	820	ADR118C	1873	KLTH0C09746g	1185
ZYRO0B06424g	858	TDEL0D05290	2772	SAKL0C09592g	1383	KLLA0F11099g	4425	AFR331C	3549	KLTH0C09636g	1182
ZYRO0B06446g	859	TDEL0D05300	2773	SAKL0C09570g	1382	KLLA0F11121g	4426	AFR332W	3550	KLTH0C09614g	1181
ZYRO0B06490g	860	TDEL0D05310	2774	SAKL0C09504g	1380	KLLA0F27071g	5103	AFR334W	3552	KLTH0C09570g	1180
ZYRO0B06512g	861	TDEL0D05320	2775	SAKL0C09174g	1366	KLLA0C12485g	1681	AFR335C	3553	KLTH0C09548g	1179
ZYRO0B06534g	862	TDEL0D05330	2776
ZYRO0B06556g	863	TDEL0D05340	2777	SAKL0C09218g	1368	KLLA0C12441g	1679	AFR337W	3555	KLTH0C09504g	1177
ZYRO0B06578g	864	TDEL0D05350	2778	SAKL0C09240g	1369	KLLA0C12419g	1678	AFR338W	3556	KLTH0C09482g	1176
ZYRO0B06600g	865	TDEL0D05360	2779	SAKL0C09262g	1370	KLLA0C12397g	1677	AFR339W	3557	KLTH0C09460g	1175
ZYRO0B06622g	866	TDEL0D05370	2780	SAKL0C09284g	1371	KLLA0C12375g	1676	AFR340W	3558	KLTH0C09438g	1174
ZYRO0B06644g	867	TDEL0D05380	2781	SAKL0C09306g	1372	KLLA0C12353g	1675	AFR341C	3559	KLTH0C09416g	1173
ZYRO0B06666g	868	TDEL0D05390	2782	SAKL0C09328g	1373	KLLA0C12331g	1674	AFR342C	3560	KLTH0C09394g	1172
ZYRO0B06688g	869	TDEL0D05400	2783	SAKL0C09350g	1374	KLLA0C12309g	1673	AFR343C	3561	KLTH0C09372g	1171
ZYRO0B06710g	870	TDEL0D05410	2784	SAKL0C09372g	1375	KLLA0C12300g	1672	AFR344C	3562	KLTH0C09350g	1170
ZYRO0B06732g	871	TDEL0D05420	2785	SAKL0C09394g	1376	KLLA0C12287g	1671	AFR345W	3563	KLTH0C09328g	1169
ZYRO0B06754g	872	TDEL0D05430	2786	SAKL0C09416g	1377	KLLA0C12265g	1670	AFR346W	3564	KLTH0C09306g	1168
ZYRO0B06776g	873	TDEL0D05440	2787	SAKL0C09460g	1379	KLLA0C12221g	1668	AFR347C	3565	KLTH0C09284g	1167
ZYRO0B06798g	874	TDEL0D05450	2788	SAKL0C09108g	1364	KLLA0C12199g	1667	AFR348C	3566	KLTH0C09262g	1166
ZYRO0B06820g	875	TDEL0D05460	2789	SAKL0C09086g	1363	KLLA0C12177g	1666	AFR349W	3567	KLTH0C09196g	1164
ZYRO0B06864g	876	TDEL0D05470	2790	SAKL0C09042g	1362	KLLA0C12133g	1665	AEL078C	2443	KLTH0C09152g	1163
ZYRO0B06886g	877	TDEL0D05480	2791	SAKL0C09020g	1361	KLLA0C12111g	1664	AEL079W	2442	KLTH0C09130g	1162
ZYRO0B06930g	878	TDEL0D05490	2792	SAKL0C08976g	1360	KLLA0F24509g	4994	AEL080C	2441	KLTH0C09086g	1161
ZYRO0B06996g	879	TDEL0E00830	2985	SAKL0C11968g	1482					KLTH0A01716g	64
ZYRO0B07018g	880	TDEL0E00820	2984	SAKL0C11990g	1483	KLLA0E13289g	3418	AEL193W	2327	KLTH0A01694g	63
ZYRO0B07062g	882	TDEL0E00810	2983	SAKL0C12012g	1484	KLLA0E13267g	3417	AEL194W	2326	KLTH0A01672g	62
ZYRO0B07106g	884	TDEL0E01380	3040	SAKL0H03410g	4478	KLLA0E05391g	3067	AFR601C	3822	KLTH0D13992g	1867
ZYRO0B07128g	885	TDEL0E01390	3041	SAKL0H03432g	4479	KLLA0E05413g	3068	AFR600C	3821	KLTH0D13970g	1866
ZYRO0B07150g	886	TDEL0E01400	3042	SAKL0H03454g	4480	KLLA0E05435g	3069	AFR599W	3820	KLTH0D13948g	1865
ZYRO0B07172g	887	TDEL0E01410	3043
ZYRO0B07216g	888			SAKL0H03652g	4483			AFR597W	3818
ZYRO0B07238g	889	TDEL0E01420	3044	SAKL0H03696g	4485	KLLA0E01145g	2876	AFR596W	3817	KLTH0D13860g	1863
ZYRO0B07260g	890	TDEL0E01430	3045	SAKL0H03718g	4486	KLLA0E01167g	2877	AFR595W	3816	KLTH0D13838g	1862
ZYRO0B07282g	891	TDEL0E01440	3046	SAKL0H03729g	4487	KLLA0E01189g	2878	AFR594W	3815	KLTH0D13816g	1861
ZYRO0B07304g	892	TDEL0E01450	3047	SAKL0H03740g	4488	KLLA0E01211g	2879	AFR593C	3814	KLTH0D13794g	1860
ZYRO0B07326g	893	TDEL0E01460	3048	SAKL0H03762g	4489	KLLA0E01233g	2880	AFR592W	3813	KLTH0D13772g	1859
ZYRO0B07348g	894	TDEL0E01470	3049	SAKL0H03806g	4490	KLLA0E01255g	2881			KLTH0D13728g	1857
ZYRO0B07370g	895	TDEL0E01480	3050	SAKL0H03828g	4491	KLLA0E01277g	2882	AFR591C	3812	KLTH0D13706g	1856
ZYRO0B07392g	896	TDEL0E01490	3051	SAKL0H03850g	4492	KLLA0E01299g	2883	AFR590W	3811	KLTH0D13684g	1855
ZYRO0B07414g	897	TDEL0E01510	3053	SAKL0H03872g	4493	KLLA0F07095g	4246	AFR589C	3810	KLTH0D13640g	1853
ZYRO0B07436g	898	TDEL0E01520	3054	SAKL0H03894g	4494	KLLA0F07073g	4245	AFR588W	3809	KLTH0D13618g	1852
ZYRO0B07458g	899	TDEL0E01530	3055	SAKL0H03938g	4496	KLLA0B07777g	821	AFR586W	3807	KLTH0D13596g	1851
ZYRO0B07480g	900	TDEL0E01540	3056	SAKL0H03960g	4497	KLLA0B07799g	822	AFR585W	3806	KLTH0D13574g	1850
ZYRO0B07502g	901	TDEL0E01550	3057	SAKL0H03982g	4498	KLLA0B07821g	823	AFR584C	3805	KLTH0D13552g	1849
ZYRO0B07524g	902	TDEL0E01560	3058	SAKL0H04004g	4499	KLLA0B07843g	824	AFR583W	3804	KLTH0D13530g	1848
ZYRO0B07546g	903	TDEL0E01570	3059	SAKL0H04026g	4500	KLLA0B07865g	825	AFR582W	3803	KLTH0D13508g	1847
ZYRO0B07568g	904	TDEL0E01590	3061	SAKL0H04070g	4502	KLLA0B07909g	827	AFR580C	3801
ZYRO0B07590g	905	TDEL0E01600	3062	SAKL0H04092g	4503	KLLA0B07931g	828	AFR579W	3800	KLTH0D13464g	1845
ZYRO0B07612g	906	TDEL0E01620	3064	SAKL0H04114g	4504	KLLA0B07953g	829	AFR578C	3799	KLTH0D13442g	1844
ZYRO0B07634g	907	TDEL0E01630	3065	SAKL0H04136g	4505	KLLA0B07975g	830	AFR577W	3798	KLTH0D13420g	1843
ZYRO0B07656g	908	TDEL0E01640	3066	SAKL0H04158g	4506	KLLA0B07997g	831	AFR576C	3797	KLTH0D13398g	1842
ZYRO0B07678g	909	TDEL0E01650	3067	SAKL0H04180g	4507	KLLA0B08019g	832	AFR575C	3796	KLTH0D13376g	1841
ZYRO0B07700g	910	TDEL0E01660	3068	SAKL0H04202g	4508	KLLA0B08041g	833	AFR574W	3795	KLTH0D13354g	1840
ZYRO0B07722g	911	TDEL0E01670	3069	SAKL0H04224g	4509	KLLA0B08063g	834	AFR573C	3794	KLTH0D13332g	1839
ZYRO0B07744g	912	TDEL0E01680	3070	SAKL0H04246g	4510	KLLA0B08085g	835	AFR572W	3793	KLTH0D13310g	1838
ZYRO0B07766g	913	TDEL0E01690	3071	SAKL0H04268g	4511	KLLA0B08107g	836			KLTH0D13288g	1837
ZYRO0B07810g	914			SAKL0H04312g	4512	KLLA0B08129g	837	AFR571W	3792
ZYRO0B07832g	915	TDEL0E01700	3072	SAKL0H04334g	4513	KLLA0B08151g	838	AFR570W	3791	KLTH0D13244g	1836	Synteny break 7
ZYRO0B07854g	916	TDEL0E01710	3073	SAKL0B05082g	649	KLLA0B13112g	1059	ABL011C	584	KLTH0E04334g	2228
ZYRO0B07876g	917	TDEL0E01720	3074	SAKL0B05060g	648	KLLA0B13123g	1060	ABL010W	585	Kthe_YGOB_Anc_4.201	2229
ZYRO0B07898g	918	TDEL0E01730	3075	SAKL0B05038g	647	KLLA0B13134g	1061	ABL009W	586	KLTH0E10824g	2509
ZYRO0B07920g	919	TDEL0E01740	3076	SAKL0B05016g	646	KLLA0B13145g	1062	ABL008C	587	KLTH0E04356g	2230
ZYRO0B07942g	920	TDEL0E01750	3077	SAKL0B04994g	645	KLLA0B13167g	1063	ABL007W	588	KLTH0A03366g	132
ZYRO0B07964g	921	TDEL0E01760	3078	SAKL0B04972g	644	KLLA0B13189g	1064	ABL006C	589	KLTH0A03344g	131
ZYRO0B07986g	922	TDEL0E01770	3079	SAKL0B04950g	643	KLLA0B13211g	1065	ABL005C	590	KLTH0A03322g	130
ZYRO0B08008g	923	TDEL0E01780	3080	SAKL0B04928g	642			ABL004W	591	KLTH0A03300g	129
ZYRO0B08030g	924	TDEL0E01790	3081	Sklu_YGOB_Anc_4.195	641	KLLA0B13233g	1066	ABL003C	592	KLTH0A03278g	128
ZYRO0B08052g	925	TDEL0E01800	3082	SAKL0B04796g	640	KLLA0A02761g	117	AEL286C	2232	KLTH0G18238g	4413
ZYRO0B08074g	926	TDEL0E01810	3083	SAKL0B04774g	639	KLLA0A02739g	116	AEL285W	2233	KLTH0G18216g	4412
ZYRO0B08096g	927	TDEL0E01830	3085	SAKL0B04730g	637	KLLA0A02695g	114	AEL283C	2235	KLTH0G18172g	4410
ZYRO0B08118g	928	TDEL0E01840	3086	SAKL0B04708g	636	KLLA0A02673g	113	ACL198W	856	KLTH0G17292g	4376
ZYRO0B08140g	929	TDEL0G01090	4135	SAKL0H02552g	4442	KLLA0A05544g	233	AEL208W	2312	KLTH0B04576g	522
ZYRO0B08184g	931	TDEL0G01100	4136	SAKL0H02574g	4443	KLLA0E15467g	3512	ADL151W	1603	KLTH0C01430g	832
ZYRO0B08206g	932	TDEL0G01110	4137	SAKL0H02596g	4444	KLLA0E15489g	3513	ADL150C	1604	KLTH0C01452g	833
ZYRO0B08228g	933	TDEL0G01120	4138	SAKL0H02618g	4445	KLLA0E15511g	3514	ADL149W	1605	KLTH0C01474g	834
ZYRO0B08250g	934	TDEL0G01130	4139	SAKL0H02640g	4446	KLLA0E15533g	3515			KLTH0C01496g	835
ZYRO0B08272g	935	TDEL0G01140	4140	SAKL0H02662g	4447	KLLA0E15555g	3516	ADL147W	1607	KLTH0C01518g	836
ZYRO0B08294g	936	TDEL0G01150	4141	SAKL0H02684g	4448	KLLA0E15577g	3517	Agos_YGOB_Anc_5.91	1608	KLTH0C01540g	837
ZYRO0B08316g	937	TDEL0D00620	2305	SAKL0G18150g	4269	KLLA0B04400g	690	AER163W	2683	KLTH0D17952g	2037
ZYRO0B08338g	938	TDEL0D00610	2304	SAKL0G18172g	4270	KLLA0B04378g	689	AER164C	2684	KLTH0D17930g	2036
ZYRO0B08360g	939	TDEL0D00600	2303	SAKL0G18194g	4271	KLLA0B04356g	688	AER165W	2685	KLTH0D17908g	2035
ZYRO0B08382g	940	TDEL0D00590	2302	SAKL0G18216g	4272	KLLA0B04334g	687	AER166C	2686	KLTH0D17886g	2034
ZYRO0B08404g	941	TDEL0D00580	2301	SAKL0G18238g	4273	KLLA0B04312g	686	AER167W	2687	KLTH0D17864g	2033
ZYRO0B08426g	942	TDEL0D00570	2300	SAKL0G18260g	4274	KLLA0B04290g	685	AER168C	2688	KLTH0D17842g	2032
ZYRO0B08448g	943	TDEL0D00560	2299	SAKL0G18304g	4275	KLLA0B04246g	684	ABL066C	528	KLTH0D17798g	2031
ZYRO0B08470g	944	TDEL0D00550	2298	SAKL0G18326g	4276	KLLA0B04224g	683			KLTH0D17776g	2030
ZYRO0B08492g	945	TDEL0D00540	2297	SAKL0G18348g	4277	KLLA0B04202g	682	ABL068C	526	KLTH0D17754g	2029
ZYRO0B08514g	946	TDEL0D00530	2296	SAKL0G18370g	4278	KLLA0B04180g	681	ABL069C	525	KLTH0D17732g	2028
ZYRO0B08536g	947	TDEL0D00520	2295	SAKL0G18414g	4280	KLLA0B04136g	679	ABL071W	523	KLTH0D17688g	2026
ZYRO0B08558g	948	TDEL0D00510	2294	SAKL0G18458g	4281	KLLA0B04092g	678	ABL072C	522	KLTH0D17644g	2025
ZYRO0B08580g	949	TDEL0D00500	2293	SAKL0G18480g	4282	KLLA0B04070g	677	ABL073W	521	KLTH0D17622g	2024
ZYRO0B08602g	950	TDEL0D00490	2292	SAKL0G18502g	4283	KLLA0B04048g	676	ABL074C	520	KLTH0D17600g	2023
ZYRO0B08624g	951	TDEL0D00480	2291	SAKL0G18524g	4284	KLLA0B04026g	675	ABL075W	519	KLTH0D17578g	2022
ZYRO0B08646g	952	TDEL0D00470	2290	SAKL0G18568g	4286	KLLA0B03982g	673	ABL076W	518	KLTH0D17534g	2020
ZYRO0B08668g	953	TDEL0D00460	2289	SAKL0G18590g	4287	KLLA0B03938g	672	ABL077W	517	KLTH0D17512g	2019
ZYRO0B08690g	954			SAKL0G18612g	4288	KLLA0B03927g	671			Kthe_YGOB_YHR199C-A	2018
ZYRO0B08712g	955	TDEL0D00450	2288	SAKL0G18634g	4289	KLLA0B03916g	670	ABL078C	516	KLTH0D17490g	2017
ZYRO0B08734g	956	TDEL0D00440	2287	SAKL0G18656g	4290	KLLA0B03894g	669	ABL079C	515	KLTH0D17468g	2016
ZYRO0B08756g	957	TDEL0D00430	2286	SAKL0G18678g	4291	KLLA0B03872g	668	ABL080W	514	KLTH0D17446g	2015
ZYRO0B08778g	958	TDEL0D00420	2285	SAKL0G18700g	4292	KLLA0B03850g	667	ABL081W	513	KLTH0D17424g	2014
ZYRO0B08800g	959	TDEL0D00410	2284	SAKL0G18722g	4293	KLLA0B03828g	666	ABL082C	512	KLTH0D17402g	2013
ZYRO0B08822g	960	TDEL0D00400	2283	SAKL0G18744g	4294	KLLA0B03806g	665	ABL083W	511	KLTH0D17380g	2012
ZYRO0B08844g	961	TDEL0D00390	2282	SAKL0G18766g	4295	KLLA0B03784g	664	ABL084C	510	KLTH0D17358g	2011
ZYRO0B08866g	962	TDEL0D00380	2281	SAKL0B12188g	948	KLLA0B03762g	663	ABL085W	509	KLTH0D17336g	2010
ZYRO0B08888g	963	TDEL0D00370	2280	SAKL0B12210g	949	KLLA0B03740g	662	ABL086C	508	KLTH0D17314g	2009
ZYRO0B08910g	964	TDEL0D02160	2459	SAKL0D07568g	1867	KLLA0F02255g	4032	AFR608W	3829	KLTH0H11286g	4965
ZYRO0B08932g	965	TDEL0D02150	2458	SAKL0D07546g	1866	KLLA0F02233g	4031	AFR609C	3830	KLTH0H11264g	4964
ZYRO0B08954g	966	TDEL0D02140	2457	SAKL0D07524g	1865	KLLA0F02211g	4030	AFR610W	3831	KLTH0H11242g	4963
ZYRO0B08976g	967	TDEL0D02130	2456	SAKL0D07502g	1864	KLLA0F02189g	4029	AFR611C	3832	KLTH0H11220g	4962
ZYRO0B08998g	968	TDEL0D02120	2455	SAKL0D07480g	1863	KLLA0F02167g	4028	AFR612W	3833	KLTH0H11198g	4961
ZYRO0B09020g	969	TDEL0D02110	2454	SAKL0D07458g	1862	KLLA0F02145g	4027	AFR617C	3838	KLTH0H11176g	4960
ZYRO0B09042g	970	TDEL0D02100	2453	SAKL0D07414g	1860	KLLA0F02123g	4026	AFR616W	3837	KLTH0H11154g	4959
ZYRO0B09086g	971	TDEL0D02090	2452	SAKL0D07348g	1858	KLLA0F02101g	4025	AFR615W	3836	KLTH0H11110g	4958
ZYRO0B09108g	972	TDEL0D02080	2451	SAKL0D07326g	1857	KLLA0F02079g	4024	AFR614W	3835	KLTH0H11088g	4957	Synteny break 8
ZYRO0B09130g	973	TDEL0D02070	2450	SAKL0D06468g	1817	KLLA0F01210g	3984	AEL188W	2332	KLTH0H10252g	4919
ZYRO0B09152g	974	TDEL0D02060	2449	SAKL0D06490g	1818	KLLA0F01232g	3985	AEL187C	2333	KLTH0H10274g	4920
ZYRO0B09174g	975	TDEL0D02050	2448	SAKL0D06512g	1819	KLLA0F01254g	3986	AEL186W	2334	KLTH0H10296g	4921
ZYRO0B09196g	976	TDEL0D02040	2447	SAKL0D06534g	1820	KLLA0F01276g	3987	AEL185C	2335	KLTH0H10318g	4922
ZYRO0B09218g	977	TDEL0D02030	2446	SAKL0D06556g	1821	KLLA0F01298g	3988	AEL184W	2336	KLTH0H10340g	4923
ZYRO0B09240g	978	TDEL0D02020	2445	SAKL0D06578g	1822	KLLA0F01320g	3989	AEL183C	2337	KLTH0H10362g	4924
ZYRO0B09262g	979	TDEL0D02010	2444	SAKL0D06688g	1828	KLLA0F01419g	3994	AEL178C	2342	KLTH0H10450g	4928
ZYRO0B09284g	980	TDEL0D02000	2443	SAKL0D06644g	1826	KLLA0F01386g	3992	AEL180C	2340	KLTH0H10428g	4927
ZYRO0B09306g	981	TDEL0D01990	2442	SAKL0D06622g	1825	KLLA0F01364g	3991	AEL181C	2339	KLTH0H10406g	4926
ZYRO0B09328g	982	TDEL0D01980	2441	Sklu_YGOB_Anc_1.333b	1824	KLLA0F01342g	3990	AEL182W	2338	KLTH0H10384g	4925
ZYRO0B09350g	983	TDEL0A01940	185	SAKL0E04268g	2330	KLLA0F17754g	4712	AFR211C	3426	KLTH0D04224g	1453
ZYRO0B09416g	984	TDEL0F01370	3607	SAKL0E10230g	2585	KLLA0C13409g	1722	ADL263W	1491	KLTH0D08910g	1647
ZYRO0B09438g	985	TDEL0F01360	3606	SAKL0E10252g	2586	KLLA0C13387g	1721	ADL262W	1492	KLTH0D08932g	1648
ZYRO0B09460g	986	TDEL0F01350	3605	SAKL0E10274g	2587	KLLA0C13365g	1720	ADL261C	1493	KLTH0D08954g	1649
ZYRO0B09482g	987	TDEL0F01340	3604	SAKL0E10296g	2588	KLLA0C13343g	1719	ADL260W	1494	KLTH0D08976g	1650
ZYRO0B09504g	988	TDEL0B03390	1127	SAKL0E10318g	2589	KLLA0C13321g	1718	ADL259W	1495	KLTH0D08998g	1651
ZYRO0B09526g	989	TDEL0F01330	3603	SAKL0E10340g	2590	KLLA0C13299g	1717	AER379C	2899	KLTH0D09020g	1652
ZYRO0B09548g	990	TDEL0F01320	3602	SAKL0E10362g	2591	KLLA0C13277g	1716	AER380C	2900	KLTH0D09042g	1653
ZYRO0B09592g	992	TDEL0F01310	3601	SAKL0E10384g	2592	KLLA0C13255g	1715	AER381C	2901	KLTH0D09064g	1654
ZYRO0B09614g	993	TDEL0F01300	3600	SAKL0E10406g	2593	KLLA0C13233g	1714	AFL232W	2983	KLTH0D09086g	1655
ZYRO0B09636g	994	TDEL0F01290	3599	SAKL0E10428g	2594	KLLA0C13211g	1713	AFL231C	2984	KLTH0D09108g	1656
ZYRO0B09658g	995	TDEL0F01280	3598	SAKL0E10450g	2595	KLLA0C13189g	1712	AFL230W	2985	KLTH0D09130g	1657
ZYRO0B09680g	996	TDEL0F01270	3597	SAKL0E10472g	2596	KLLA0F23529g	4952	AFL229W	2986	KLTH0D09152g	1658
ZYRO0B09702g	997	TDEL0F01260	3596	SAKL0E10494g	2597	KLLA0F23551g	4953	AFL228W	2987	KLTH0D09174g	1659
ZYRO0B09724g	998	TDEL0F01250	3595	SAKL0E10538g	2599	KLLA0F23584g	4955	AFL227C	2988	KLTH0D09196g	1660
ZYRO0B09746g	999	TDEL0F01240	3594	SAKL0E10560g	2600	KLLA0F23606g	4956	AFL226W	2989	KLTH0D09218g	1661
ZYRO0B09768g	1000	TDEL0F01230	3593	SAKL0E10582g	2601	KLLA0F23628g	4957	AFL225W	2990	KLTH0D09240g	1662
ZYRO0B09790g	1001	TDEL0F01220	3592	SAKL0E10604g	2602	KLLA0F23650g	4958	AFL224W	2991	KLTH0D09262g	1663
ZYRO0B09812g	1002	TDEL0F01210	3591	SAKL0E10626g	2603	KLLA0F23672g	4959	AFL223W	2992	KLTH0D09284g	1664
ZYRO0B09834g	1003	TDEL0F01200	3590	SAKL0E10648g	2604	KLLA0F23694g	4960	AFL222W	2993	KLTH0D09306g	1665
ZYRO0B09856g	1004	TDEL0F01190	3589	SAKL0E10670g	2605	KLLA0F23716g	4961	AFL221C	2994	KLTH0D09328g	1666
ZYRO0B09878g	1005	TDEL0F01180	3588	SAKL0E10692g	2606	KLLA0F23760g	4962	AFL220C	2995	KLTH0D09350g	1667
ZYRO0B09922g	1006	TDEL0B02560	1044	SAKL0G00880g	3533	KLLA0F12056g	4467			KLTH0F17622g	3534
ZYRO0B09944g	1007	TDEL0E04040	3306	SAKL0G12342g	4018	KLLA0D09691g	2388			KLTH0B02882g	448
ZYRO0B09966g	1008	TDEL0E04060	3308	SAKL0G12386g	4020					KLTH0B02904g	449
ZYRO0B09988g	1009	TDEL0E04070	3309	SAKL0G12408g	4021	KLLA0D09735g	2390	ACR032C	1086	KLTH0B02926g	450
ZYRO0B10010g	1010	TDEL0E04080	3310	SAKL0G12430g	4022	KLLA0D09757g	2391	ACR031W	1085	KLTH0B02948g	451
ZYRO0B10032g	1011	TDEL0E04090	3311	SAKL0G12452g	4023	KLLA0D09779g	2392	ACR030W	1084	KLTH0B02970g	452
ZYRO0B10054g	1012	TDEL0E04100	3312	SAKL0G12496g	4025	KLLA0D09801g	2393	ACR029C	1083	KLTH0B03014g	454
ZYRO0B10098g	1013	TDEL0E04110	3313	SAKL0G12540g	4026	KLLA0F12892g	4500	AAL174C	13	KLTH0B03058g	455
ZYRO0B10120g	1014	TDEL0E04120	3314	SAKL0G12562g	4027	KLLA0F12914g	4501	AAL173C	14	KLTH0B03080g	456
ZYRO0B10142g	1015	TDEL0E04130	3315	SAKL0G12584g	4028	KLLA0F12936g	4502	AAL172C	15	KLTH0B03102g	457
ZYRO0B10164g	1016	TDEL0E04140	3316	SAKL0G12606g	4029	KLLA0F12958g	4503	AAL171W	16	KLTH0B03124g	458
ZYRO0B10186g	1017	TDEL0E04150	3317	SAKL0G12628g	4030	KLLA0F12980g	4504	AAL170W	17	KLTH0B03146g	459
ZYRO0B10208g	1018	TDEL0E04160	3318	SAKL0G12650g	4031	KLLA0F13002g	4505	AAL169C	18	KLTH0B03168g	460
ZYRO0B10230g	1019	TDEL0E04170	3319	SAKL0G12672g	4032	KLLA0F13024g	4506	AAL168C	19	KLTH0B03190g	461
ZYRO0B10252g	1020	TDEL0E04180	3320	SAKL0G12694g	4033	KLLA0F15807g	4628	AAL167W	20	KLTH0B03212g	462
ZYRO0B10274g	1021	TDEL0E04190	3321	SAKL0G12716g	4034	KLLA0F15796g	4627	AAL166C	21	KLTH0B03234g	463
ZYRO0B10296g	1022	TDEL0E04200	3322	SAKL0G12738g	4035	KLLA0F15774g	4626	AAL165W	22	KLTH0B03256g	464
ZYRO0B10318g	1023	TDEL0E04210	3323	SAKL0G12760g	4036	KLLA0F15752g	4625	AAL164C	23	KLTH0B03278g	465
ZYRO0B10340g	1024	TDEL0E04220	3324	SAKL0G12782g	4037	KLLA0F15730g	4624	AAL163W	24	KLTH0B03300g	466
ZYRO0B10362g	1025	TDEL0E04230	3325	SAKL0G12804g	4038	KLLA0F15708g	4623	AAL162C	25	KLTH0B03322g	467
Zrou_YGOB_Anc_5.205	1026	TDEL0E04240	3326	Sklu_YGOB_Anc_5.205	4039	KLLA0F15686g	4622	AAL161W	26	Kthe_YGOB_Anc_5.205	468
ZYRO0B10384g	1027	TDEL0E04250	3327	SAKL0G12826g	4040	KLLA0F15664g	4621	AAL160W	27	KLTH0B03344g	469
ZYRO0B10406g	1028	TDEL0E04260	3328	SAKL0G12848g	4041	KLLA0F15642g	4620	AAL159C	28	KLTH0B03366g	470
ZYRO0B10428g	1029	TDEL0E04270	3329	SAKL0G12870g	4042	KLLA0F15620g	4619	AAL158W	29	KLTH0B03388g	471
ZYRO0B10450g	1030	TDEL0E04280	3330	SAKL0G12892g	4043	KLLA0F15598g	4618	AAL157C	30	KLTH0B03410g	472
ZYRO0B10472g	1031	TDEL0E04290	3331	SAKL0G12914g	4044	KLLA0F15576g	4617	AAL156C	31	KLTH0B03432g	473
ZYRO0B10494g	1032	TDEL0E04300	3332	SAKL0G12936g	4045	KLLA0F15554g	4616	AAL155W	32	KLTH0B03454g	474
ZYRO0B10516g	1033	TDEL0E04310	3333	SAKL0G12958g	4046	KLLA0F15532g	4615	AAL154C	33	KLTH0B03476g	475
ZYRO0B10538g	1034	TDEL0E04320	3334	SAKL0G12980g	4047	KLLA0F15510g	4614	AAL153C	34	KLTH0B03498g	476
ZYRO0B10560g	1035	TDEL0E04330	3335	SAKL0G13002g	4048	KLLA0F15477g	4613	AAL152W	35	KLTH0B03520g	477
ZYRO0B10582g	1036	TDEL0E04340	3336	SAKL0G13024g	4049	KLLA0F15455g	4612	AAL151C	36	KLTH0B03542g	478
ZYRO0B10604g	1037	TDEL0E04350	3337	SAKL0G13046g	4050	KLLA0F15433g	4611	AAL150W	37	KLTH0B03564g	479
ZYRO0B10626g	1038	TDEL0E04360	3338	SAKL0G13068g	4051	KLLA0F15411g	4610	AAL149C	38	KLTH0B03586g	480
ZYRO0B10648g	1039	TDEL0E04370	3339	SAKL0G13090g	4052	KLLA0F15389g	4609	AAL148W	39	KLTH0B03608g	481
ZYRO0B10670g	1040	TDEL0E04380	3340	SAKL0G13112g	4053	KLLA0F15367g	4608	AAL147C	40	KLTH0B03630g	482
ZYRO0B10692g	1041	TDEL0E04390	3341	SAKL0G13134g	4054	KLLA0F15334g	4607	AAL146W	41	KLTH0B03652g	483
ZYRO0B10714g	1042	TDEL0E04400	3342	SAKL0G13156g	4055	KLLA0F15325g	4606	AAL145W	42	KLTH0B03674g	484
ZYRO0B10736g	1043	TDEL0E04410	3343	SAKL0G13178g	4056	KLLA0F15312g	4605	AAL144C	43	KLTH0B03696g	485
ZYRO0B10868g	1044	TDEL0E04420	3344	SAKL0G13222g	4057	KLLA0F15268g	4604	AAL143W	44	KLTH0B03740g	486
ZYRO0B10890g	1045	TDEL0E04430	3345	SAKL0G13244g	4058	KLLA0F15246g	4603	AAL142C	45	KLTH0B03762g	487
ZYRO0B10912g	1046	TDEL0E04440	3346	SAKL0G13266g	4059	KLLA0F15224g	4602	AAL141C	46	KLTH0B03784g	488
ZYRO0B10934g	1047	TDEL0E04450	3347	SAKL0G13310g	4061	KLLA0F15180g	4600	AAL140C	47	KLTH0B03828g	490
ZYRO0B10956g	1048	TDEL0E04460	3348	SAKL0G13332g	4062	KLLA0F15158g	4599	AAL139C	48	KLTH0B03850g	491
ZYRO0B10978g	1049	TDEL0E04470	3349	SAKL0G13354g	4063	KLLA0F15136g	4598	AAL138C	49	KLTH0B03872g	492
ZYRO0B11044g	1050	TDEL0A01620	153	SAKL0H18656g	5128	KLLA0E01013g	2871	AGR139C	4492	KLTH0H07370g	4802
ZYRO0B11066g	1051	TDEL0A01610	152	SAKL0H18634g	5127	KLLA0E00991g	2870	AGR140C	4493	KLTH0H07348g	4801
ZYRO0B11088g	1052	TDEL0A01600	151	SAKL0H18612g	5126	KLLA0E00969g	2869	AGR141C	4494	KLTH0B00176g	338
ZYRO0B11110g	1053	TDEL0A01590	150	SAKL0H18590g	5125	KLLA0E00947g	2868	AGR142C	4495	KLTH0H07326g	4800
ZYRO0B11132g	1054	TDEL0A01580	149	SAKL0H18568g	5124	KLLA0E00925g	2867	AGR143W	4496	KLTH0H07304g	4799
ZYRO0B11154g	1055	TDEL0A01570	148	SAKL0H18546g	5123	KLLA0E00903g	2866	AGR144C	4497	KLTH0H07282g	4798
ZYRO0B11176g	1056	TDEL0A01550	146	SAKL0H18524g	5122	KLLA0C11671g	1646	AGR145C	4498	KLTH0H07260g	4797
ZYRO0B11198g	1057	TDEL0A01540	145	SAKL0H18502g	5121	KLLA0C11693g	1647	AGR146W	4499	KLTH0H07238g	4796
ZYRO0B11220g	1058	TDEL0A01530	144	SAKL0H18480g	5120	KLLA0C11715g	1648	AGR147W	4500	KLTH0H07216g	4795
ZYRO0B11242g	1059	TDEL0A01520	143	SAKL0H18458g	5119	KLLA0C11737g	1649	AGR148C	4501	Kthe_YGOB_Anc_8.211	4794
ZYRO0B11264g	1060	TDEL0A01510	142	SAKL0H18436g	5118	KLLA0C11759g	1650	AGR149W	4502	KLTH0H07194g	4793
ZYRO0B11286g	1061	TDEL0A01500	141	SAKL0H18414g	5117	KLLA0C11781g	1651	AGR150C	4503	KLTH0H07172g	4792
ZYRO0B11308g	1062	TDEL0A01490	140	SAKL0H18392g	5116	KLLA0C11803g	1652			KLTH0H07150g	4791
ZYRO0B11330g	1063	TDEL0A01480	139	SAKL0H18370g	5115	KLLA0C11825g	1653	AGR151W	4504	KLTH0H07128g	4790
ZYRO0B11352g	1064	TDEL0A01470	138	SAKL0H18348g	5114	KLLA0C11847g	1654	AGR152W	4505	KLTH0G14784g	4268
ZYRO0B11374g	1065	TDEL0A01460	137	SAKL0H18326g	5113	KLLA0C11869g	1655	AGR153C	4506	KLTH0G14762g	4267
ZYRO0B11418g	1066	TDEL0A01450	136	SAKL0H18282g	5112	KLLA0C11891g	1656	AGR154C	4507	KLTH0G14740g	4266
ZYRO0B11440g	1067	TDEL0A01430	134	SAKL0H18238g	5110	KLLA0C11935g	1658	AGR156C	4509	KLTH0G14696g	4264
ZYRO0B11462g	1068	TDEL0A01420	133	SAKL0H18216g	5109	KLLA0C11957g	1659	AGR157C	4510	KLTH0G14674g	4263
ZYRO0B11484g	1069	TDEL0A01410	132	SAKL0H18194g	5108	KLLA0C11979g	1660	AGR158C	4511	KLTH0G14652g	4262
ZYRO0B11506g	1070	TDEL0A01400	131	SAKL0H18172g	5107	KLLA0F14531g	4573	AGR159C	4512	KLTH0G14630g	4261
ZYRO0B11550g	1071	TDEL0A01380	129	SAKL0H18084g	5105	KLLA0F14487g	4571	AGR161C	4514	KLTH0G14586g	4259
ZYRO0B11572g	1072			SAKL0H18062g	5104	KLLA0F14465g	4570	AGR162C	4515	KLTH0G14564g	4258
ZYRO0B11594g	1073			SAKL0H18018g	5102			AFR184C	3399	KLTH0G14542g	4257
ZYRO0B11616g	1074	TDEL0A01370	128	SAKL0H17996g	5101	KLLA0C17556g	1906	AGR125W	4478	KLTH0G14520g	4256
ZYRO0B11638g	1075	TDEL0A01360	127	SAKL0H17974g	5100	KLLA0C17578g	1907	AGR123C	4476	KLTH0G14498g	4255
ZYRO0B11660g	1076	TDEL0A01350	126	SAKL0H17952g	5099	KLLA0C17600g	1908	AGR122C	4475	KLTH0G14344g	4248
ZYRO0B11682g	1077	TDEL0A01340	125	SAKL0H17930g	5098	KLLA0C17622g	1909	AGR121C	4474	KLTH0G14366g	4249
ZYRO0B11704g	1078	TDEL0A01330	124	SAKL0H17908g	5097	KLLA0C17644g	1910	AGR120C	4473	KLTH0G14388g	4250
ZYRO0B11726g	1079	TDEL0A01320	123	SAKL0H17886g	5096	KLLA0C17666g	1911	AGR119C	4472	KLTH0G14410g	4251
ZYRO0B11748g	1080	TDEL0A01310	122	SAKL0H17864g	5095	KLLA0C17688g	1912	AGR118W	4471	KLTH0G14432g	4252
ZYRO0B11770g	1081	TDEL0A01300	121	SAKL0H17842g	5094	KLLA0C17710g	1913	AGR117C	4470	KLTH0G14454g	4253
ZYRO0B11792g	1082	TDEL0A01290	120	SAKL0H17820g	5093	KLLA0C17732g	1914	AGR116W	4469	KLTH0G14476g	4254
ZYRO0B11814g	1083	TDEL0A01280	119	SAKL0H17798g	5092	KLLA0C17754g	1915	AGR115C	4468	KLTH0G14322g	4247
ZYRO0B11836g	1084	TDEL0A01270	118	SAKL0H17776g	5091	KLLA0C17776g	1916	AGR114C	4467	KLTH0G14300g	4246
ZYRO0B11858g	1085	TDEL0A01260	117	SAKL0H17754g	5090	KLLA0C17798g	1917	AGR113W	4466	KLTH0G14278g	4245
ZYRO0B11880g	1086	TDEL0A01250	116	SAKL0H17732g	5089	KLLA0C17820g	1918	AGR112C	4465	KLTH0G14256g	4244
ZYRO0B11902g	1087	TDEL0A01240	115	SAKL0H17710g	5088	KLLA0C17842g	1919	AGR111W	4464	KLTH0G14234g	4243
ZYRO0B11924g	1088			SAKL0H17688g	5087	KLLA0C17864g	1920	AGR110W	4463	KLTH0G14212g	4242
ZYRO0B11968g	1090	TDEL0F03690	3839	SAKL0H17666g	5086			AGR108C	4461	KLTH0G14190g	4241
ZYRO0B11990g	1091	TDEL0F03700	3840	SAKL0H17556g	5084	KLLA0F12100g	4469	AGR107C	4460	KLTH0G14146g	4240
ZYRO0B12012g	1092	TDEL0F03710	3841	SAKL0H17534g	5083	KLLA0F12078g	4468	AGR106C	4459	KLTH0G14124g	4239
ZYRO0B12034g	1093	TDEL0F03720	3842	SAKL0H17446g	5079	KLLA0F11979g	4463	AGR102C	4455	KLTH0G14036g	4235
ZYRO0B12056g	1094	TDEL0E01370	3039	SAKL0H03388g	4477	KLLA0E05369g	3066	AER041W	2562	KLTH0D14014g	1868
ZYRO0B12078g	1095	TDEL0E01360	3038	SAKL0H03366g	4476	KLLA0E05347g	3065	AER042W	2563	KLTH0D14036g	1869
ZYRO0B12100g	1096	TDEL0E01350	3037	SAKL0H03344g	4475	KLLA0E05325g	3064	AER043C	2564	KLTH0D14058g	1870
ZYRO0B12122g	1097	TDEL0E01340	3036	SAKL0H03322g	4474	KLLA0E05303g	3063	AER044W	2565	KLTH0D14080g	1871
ZYRO0B12144g	1098	TDEL0E01330	3035	SAKL0H03300g	4473	KLLA0E05281g	3062	AER045C	2566	KLTH0D14102g	1872
ZYRO0B12166g	1099	TDEL0E01320	3034	SAKL0H03278g	4472	KLLA0E05259g	3061	AER046W	2567	KLTH0D14124g	1873
ZYRO0B12188g	1100	TDEL0E01310	3033	SAKL0H03256g	4471	KLLA0E05237g	3060	AER047C	2568	KLTH0D14146g	1874
ZYRO0B12210g	1101	TDEL0E01300	3032	SAKL0H03234g	4470	KLLA0E05215g	3059	AER048C	2569	KLTH0D14168g	1875
ZYRO0B12232g	1102	TDEL0E01290	3031	SAKL0H03212g	4469	KLLA0E05193g	3058	AER049W	2570	KLTH0D14190g	1876
ZYRO0B12254g	1103	TDEL0E01280	3030	SAKL0H03190g	4468	KLLA0E05171g	3057	AER050C	2571	KLTH0D14212g	1877
ZYRO0B12276g	1104	TDEL0E01270	3029	SAKL0H03168g	4467	KLLA0E05149g	3056	AER051C	2572	KLTH0D14234g	1878
ZYRO0B12298g	1105	TDEL0E01260	3028	SAKL0H03146g	4466	KLLA0E05127g	3055	AER052W	2573	KLTH0D14256g	1879
ZYRO0B12320g	1106	TDEL0E01250	3027	SAKL0H03124g	4465	KLLA0E05105g	3054	AER053C	2574	KLTH0D14278g	1880
Zrou_YGOB_Anc_4.247	1107	TDEL0E01240	3026	SAKL0H03102g	4464	KLLA0E05083g	3053	AER054W	2575	KLTH0D14300g	1881
ZYRO0B12364g	1108	TDEL0E01230	3025	SAKL0H03080g	4463	KLLA0E05061g	3052	AER055W	2576	KLTH0D14322g	1882
ZYRO0B12386g	1109	TDEL0E01220	3024	SAKL0H03058g	4462	KLLA0E05039g	3051	AER056C	2577	KLTH0D14344g	1883
ZYRO0B12408g	1110	TDEL0E01210	3023	SAKL0H03036g	4461	KLLA0E05017g	3050	AER057W	2578	KLTH0D14366g	1884
ZYRO0B12430g	1111	TDEL0E01200	3022	SAKL0H03014g	4460	KLLA0E04995g	3049	AER058W	2579	KLTH0D14388g	1885
ZYRO0B12452g	1112	TDEL0E01190	3021	SAKL0H02992g	4459			AER059C	2580	KLTH0D14410g	1886
ZYRO0B12474g	1113	TDEL0E01180	3020	SAKL0H02970g	4458	KLLA0E04973g	3048	AER060W	2581	KLTH0D14432g	1887
Zrou_YGOB_Anc_4.253a	1114	TDEL0E01170	3019	Sklu_YGOB_KLTH0D14454g	4457	Klac_YGOB_Anc_4.253a	3047			KLTH0D14454g	1888
ZYRO0B12496g	1115	TDEL0E01160	3018	SAKL0H02860g	4456	KLLA0B03355g	647	AER061C	2582	KLTH0D14476g	1889
ZYRO0B12518g	1116	TDEL0E01150	3017	SAKL0H02838g	4455	KLLA0B03333g	646
ZYRO0B12540g	1117	TDEL0E01140	3016	SAKL0H02816g	4454	KLLA0B03311g	645	AER062C	2583	KLTH0D14498g	1890
ZYRO0B12562g	1118	TDEL0E01130	3015	SAKL0H02794g	4453	KLLA0B03289g	644	AER063W	2584	KLTH0D14520g	1891
ZYRO0B12584g	1119	TDEL0E01120	3014	SAKL0H02772g	4452	KLLA0B03267g	643	AER064C	2585	KLTH0D14564g	1893
ZYRO0B12606g	1120	TDEL0E01110	3013	SAKL0H02750g	4451	KLLA0B03234g	642	AER065C	2586	KLTH0D14586g	1894
ZYRO0B12628g	1121	TDEL0E01100	3012	SAKL0H02728g	4450	KLLA0B03212g	641	AER066W	2587	KLTH0D14608g	1895
ZYRO0B12650g	1122	TDEL0E01090	3011	SAKL0H02706g	4449	KLLA0B03179g	640	AER067C	2588	KLTH0D14630g	1896
ZYRO0B12672g	1123	TDEL0E01080	3010	SAKL0G15686g	4163	KLLA0B03113g	637	AER068C	2589	KLTH0D14652g	1897
ZYRO0B12694g	1124	TDEL0E01070	3009	SAKL0G15708g	4164	KLLA0B03091g	636	AER069W	2590	KLTH0D14674g	1898
ZYRO0B12716g	1125	TDEL0E01060	3008	SAKL0G15730g	4165	KLLA0B03069g	635	AER070C	2591	KLTH0D14696g	1899
ZYRO0B12738g	1126	TDEL0E01050	3007	SAKL0G15752g	4166	KLLA0B03047g	634	AER071W	2592	KLTH0D14718g	1900
ZYRO0B12760g	1127	TDEL0E01040	3006	SAKL0G15774g	4167	KLLA0B03025g	633	AER072W	2593	KLTH0D14740g	1901
ZYRO0B12782g	1128	TDEL0E01030	3005	SAKL0G15796g	4168	KLLA0B03003g	632	AER073C	2594	KLTH0D14762g	1902
ZYRO0B12804g	1129	TDEL0E01020	3004	SAKL0G15818g	4169	KLLA0B02981g	631	AER074W	2595	KLTH0D14784g	1903
ZYRO0B12826g	1130	TDEL0E01010	3003	SAKL0G15840g	4170	KLLA0B02959g	630	AER075W	2596	KLTH0D14806g	1904
ZYRO0B12870g	1131	TDEL0E01000	3002	SAKL0G15884g	4171	KLLA0B02937g	629	AER076C	2597	KLTH0D14850g	1905
ZYRO0B12892g	1132	TDEL0E00990	3001	SAKL0G15906g	4172	KLLA0B02915g	628	AER077W	2598	KLTH0D14872g	1906
ZYRO0B12914g	1133	TDEL0E00980	3000	SAKL0G15928g	4173	KLLA0B02893g	627	AER078W	2599	KLTH0D14894g	1907
ZYRO0B12936g	1134	TDEL0E00970	2999	SAKL0G15950g	4174	KLLA0B02871g	626	AER079C	2600	KLTH0D14916g	1908
ZYRO0B12958g	1135	TDEL0E00960	2998	SAKL0G15972g	4175	KLLA0B02849g	625	AER080W	2601	KLTH0D14938g	1909
ZYRO0B12980g	1136	TDEL0E00950	2997	SAKL0G15994g	4176	KLLA0B02827g	624	AER081C	2602	KLTH0D14960g	1910
ZYRO0B13002g	1137	TDEL0E00940	2996	SAKL0G16016g	4177	KLLA0B02805g	623	AER082W	2603	KLTH0D14982g	1911
ZYRO0B13024g	1138	TDEL0E00920	2994	SAKL0G16060g	4179	KLLA0B02783g	622	AER083C	2604	KLTH0D15026g	1913
ZYRO0B13046g	1139	TDEL0E00910	2993	SAKL0G16082g	4180	KLLA0B02739g	621	AER084W	2605	KLTH0D15048g	1914
ZYRO0B13068g	1140	TDEL0E00900	2992	SAKL0G16104g	4181	KLLA0B02717g	620	AER085C	2606	KLTH0D15070g	1915
ZYRO0B13090g	1141	TDEL0E00890	2991	SAKL0G16148g	4183	KLLA0B02695g	619	AER086C	2607	KLTH0D15092g	1916
ZYRO0B13112g	1142	TDEL0E00880	2990	SAKL0G16170g	4184	KLLA0B02673g	618	AER087C	2608	KLTH0D15114g	1917
ZYRO0B13134g	1143	TDEL0E00870	2989	SAKL0G16192g	4185	KLLA0B02651g	617	AER088C	2609	KLTH0D15136g	1918
ZYRO0B13156g	1144	TDEL0E00860	2988	SAKL0G16214g	4186	KLLA0B02629g	616	AER089W	2610	KLTH0D15158g	1919
ZYRO0B13200g	1145			SAKL0G16258g	4188	KLLA0B02585g	614			KLTH0D15224g	1922
ZYRO0B13266g	1147	TDEL0E00840	2986	SAKL0G16280g	4189	KLLA0B02563g	613	AER091W	2612	KLTH0D15246g	1923
ZYRO0B13288g	1148	TDEL0F03660	3836	SAKL0G16302g	4190	KLLA0B02541g	612	AER092W	2613	KLTH0D15268g	1924
ZYRO0B13310g	1149	TDEL0F03670	3837	SAKL0G16324g	4191	KLLA0B02519g	611	AER093C	2614	KLTH0D15290g	1925
ZYRO0B13332g	1150	TDEL0F03680	3838	SAKL0G16412g	4193	KLLA0D03036g	2112	AER095W	2616	KLTH0D15356g	1927
ZYRO0B13354g	1151	TDEL0H01440	4662	SAKL0G16390g	4192	KLLA0D03058g	2113	AER094C	2615	KLTH0D15334g	1926
ZYRO0B13376g	1152	TDEL0E05760	3478	SAKL0D11946g	2028	KLLA0A10417g	436	AFR529W	3750	KLTH0C03278g	910
ZYRO0B13398g	1153			SAKL0G16456g	4195	KLLA0D02970g	2109			KLTH0D15378g	1928
ZYRO0B13420g	1154	TDEL0H01410	4659	SAKL0G16478g	4196	KLLA0D02992g	2110	AER096C	2617	KLTH0D15400g	1929
ZYRO0B13442g	1155	TDEL0H01400	4658	SAKL0G16500g	4197	KLLA0D02948g	2108	AER097C	2618	KLTH0D15422g	1930
ZYRO0B13464g	1156	TDEL0H01390	4657	SAKL0G16522g	4198	KLLA0D02926g	2107	AER098W	2619	KLTH0D15444g	1931
ZYRO0B13486g	1157	TDEL0H01380	4656	SAKL0G16566g	4200	KLLA0D02882g	2105	AER100C	2621	KLTH0D15488g	1933
ZYRO0B13508g	1158	TDEL0H01370	4655	SAKL0G16588g	4201			AER101W	2622	KLTH0D15510g	1934
ZYRO0B13530g	1159	TDEL0H01360	4654	SAKL0G16610g	4202	KLLA0D02860g	2104	AER102W	2623	KLTH0D15532g	1935
ZYRO0B13552g	1160	TDEL0H01350	4653	SAKL0G16632g	4203	KLLA0D02838g	2103	AER103W	2624	KLTH0D15554g	1936
ZYRO0B13574g	1161	TDEL0H01340	4652	SAKL0G16654g	4204	KLLA0D02816g	2102	AER104W	2625	KLTH0D15576g	1937
ZYRO0B13596g	1162	TDEL0D01190	2362	SAKL0G16698g	4206	KLLA0D02772g	2100	AER105W	2626	KLTH0D15620g	1939
ZYRO0B13618g	1163	TDEL0D01180	2361	SAKL0G16720g	4207	KLLA0D02750g	2099	AER106C	2627	KLTH0D15642g	1940
ZYRO0B13640g	1164	TDEL0D01170	2360	SAKL0G16742g	4208	KLLA0D02728g	2098	AER107W	2628	KLTH0D15664g	1941
ZYRO0B13662g	1165	TDEL0D01160	2359	SAKL0G16764g	4209	KLLA0D02706g	2097	AER108C	2629	KLTH0D15686g	1942
ZYRO0B13684g	1166	TDEL0D01150	2358	SAKL0G16786g	4210	KLLA0D02684g	2096	AER109W	2630	KLTH0D15708g	1943
ZYRO0B13728g	1167	TDEL0D01140	2357	SAKL0G16852g	4211	KLLA0D02640g	2095
ZYRO0B13750g	1168	TDEL0D01130	2356	SAKL0G16874g	4212	KLLA0D02618g	2094	AER110W	2631	KLTH0D15752g	1944
ZYRO0B13772g	1169	TDEL0D01120	2355	SAKL0G16896g	4213	KLLA0D02596g	2093	AER111W	2632	KLTH0D15774g	1945
ZYRO0B13794g	1170	TDEL0D01110	2354	SAKL0G16918g	4214	KLLA0D02574g	2092	AER112C	2633	KLTH0D15796g	1946
ZYRO0B13816g	1171	TDEL0D01100	2353	SAKL0G16940g	4215	KLLA0D02552g	2091	AER113W	2634	KLTH0D15818g	1947
ZYRO0B13838g	1172	TDEL0D01090	2352	SAKL0G16962g	4216	KLLA0D02530g	2090	AER114W	2635	KLTH0D15840g	1948
ZYRO0B13860g	1173	TDEL0D01080	2351	SAKL0G16984g	4217	KLLA0B05555g	739	AER115W	2636	KLTH0D15862g	1949
ZYRO0B13882g	1174	TDEL0D01070	2350	SAKL0G17006g	4218	KLLA0B05533g	738	AER116C	2637	KLTH0D15884g	1950
ZYRO0B13904g	1175	TDEL0D01060	2349	SAKL0G17050g	4220	KLLA0B05511g	737	AER117W	2638	KLTH0D15906g	1951
ZYRO0B13948g	1176	TDEL0D01050	2348	SAKL0G17094g	4221	KLLA0B05489g	736	AER118C	2639	KLTH0D15950g	1952
ZYRO0B13970g	1177	TDEL0D01040	2347	SAKL0G17116g	4222	KLLA0B05467g	735	AER119W	2640	KLTH0D15972g	1953
ZYRO0B13992g	1178	TDEL0D01030	2346	SAKL0G17138g	4223	KLLA0B05445g	734	AER120C	2641	KLTH0D15994g	1954
ZYRO0B14014g	1179	TDEL0D01020	2345	SAKL0G17160g	4224	KLLA0B05423g	733	AER122C	2642	KLTH0D16016g	1955
ZYRO0B14058g	1180	TDEL0D01010	2344	SAKL0G17182g	4225	KLLA0B05247g	730	AER123W	2643	KLTH0D16038g	1956
ZYRO0B14080g	1181	TDEL0D01000	2343	SAKL0G17248g	4228	KLLA0B05225g	729	AER124W	2644	KLTH0D16060g	1957
ZYRO0B14102g	1182	TDEL0D00990	2342	SAKL0G17270g	4229	KLLA0B05203g	728	AER125C	2645	KLTH0D16082g	1958
ZYRO0B14124g	1183	TDEL0D00980	2341	SAKL0G17292g	4230	KLLA0B05181g	727	AER126W	2646	KLTH0D16104g	1959
ZYRO0B14146g	1184	TDEL0D00970	2340	SAKL0G17314g	4231	KLLA0B05159g	726	AER127C	2647	KLTH0D16126g	1960
ZYRO0B14168g	1185	TDEL0D00960	2339	SAKL0G17336g	4232	KLLA0B05137g	725	AER128W	2648	KLTH0D16148g	1961
ZYRO0B14190g	1186	TDEL0D00950	2338	SAKL0G17358g	4233	KLLA0B05115g	724	AER129C	2649	KLTH0D16170g	1962
ZYRO0B14212g	1187	TDEL0D00940	2337	SAKL0G17380g	4234	KLLA0B05082g	723	AER130W	2650	KLTH0D16192g	1963
ZYRO0B14234g	1188	TDEL0D00930	2336	SAKL0G17402g	4235	KLLA0B05060g	722	AER131C	2651	KLTH0D16214g	1964
ZYRO0B14256g	1189	TDEL0D00920	2335	SAKL0G17424g	4236	KLLA0B05038g	721	AER132W	2652	KLTH0D16236g	1965
ZYRO0B14278g	1190	TDEL0D00910	2334	SAKL0G17446g	4237	KLLA0B05016g	720	AER133C	2653	KLTH0D16258g	1966
ZYRO0B14300g	1191	TDEL0D00900	2333	SAKL0G17468g	4238	KLLA0B04994g	719	AER134W	2654	KLTH0D16280g	1967
ZYRO0B14322g	1192	TDEL0D00890	2332	SAKL0G17490g	4239	KLLA0B04972g	718	AER135W	2655	KLTH0D16302g	1968
ZYRO0B14344g	1193	TDEL0D00880	2331	SAKL0G17512g	4240	KLLA0B04950g	717	AER136W	2656	KLTH0D16324g	1969
ZYRO0B14366g	1194	TDEL0D00870	2330	SAKL0G17534g	4241	KLLA0B04928g	716	AER137W	2657	KLTH0D16346g	1970
ZYRO0B14388g	1195	TDEL0D00860	2329	SAKL0A10472g	445					KLTH0D16368g	1971
ZYRO0B14410g	1196	TDEL0D00850	2328	SAKL0G17556g	4242	KLLA0B04906g	715	AER138C	2658	KLTH0D16390g	1972
ZYRO0B14432g	1197	TDEL0D00840	2327	SAKL0G17578g	4243	KLLA0B04884g	714	AER139C	2659	KLTH0D16412g	1973
ZYRO0B14454g	1198	TDEL0D00830	2326	SAKL0G17600g	4244	KLLA0B04862g	713	AER140C	2660	KLTH0D16434g	1974
ZYRO0B14476g	1199	TDEL0D00820	2325	SAKL0G17622g	4245	KLLA0B04840g	712	AER141C	2661	KLTH0D16456g	1975
ZYRO0B14520g	1200			SAKL0G17710g	4248			AER143W	2663	KLTH0D16522g	1977
ZYRO0B14542g	1201	TDEL0D00810	2324	SAKL0G17732g	4249	KLLA0B04796g	710	AER144C	2664	KLTH0D16566g	1979
ZYRO0B14564g	1202	TDEL0D00800	2323	SAKL0G17776g	4251	KLLA0B04752g	708	AER146C	2666	KLTH0D16610g	1981
ZYRO0B14586g	1203	TDEL0D00790	2322	SAKL0G17798g	4252	KLLA0B04730g	707	AER147W	2667	KLTH0D16632g	1982
ZYRO0B14630g	1204	TDEL0D00780	2321	SAKL0G17820g	4253	KLLA0B04708g	706	AER148W	2668	KLTH0D16654g	1983
ZYRO0B14652g	1205	TDEL0D00770	2320	SAKL0G17842g	4254	KLLA0B04686g	705	AER149W	2669	KLTH0D16698g	1985
ZYRO0B14674g	1206	TDEL0D00750	2318	SAKL0G17864g	4255	KLLA0B04664g	704	AER150W	2670	KLTH0D16764g	1986
ZYRO0B14696g	1207	TDEL0D00740	2317	SAKL0G17886g	4256	KLLA0B04642g	703	AER152W	2671	KLTH0D16786g	1987
ZYRO0B14718g	1208	TDEL0D00730	2316	SAKL0G17908g	4257	KLLA0B04620g	702	AER153W	2672	KLTH0D16852g	1990
ZYRO0B14740g	1209	TDEL0D00720	2315	SAKL0G17930g	4258	KLLA0B04609g	701	AER154C	2673	KLTH0D16874g	1991
ZYRO0B14784g	1211	TDEL0D00710	2314	SAKL0G17952g	4259	KLLA0B04587g	700	AER155C	2674	KLTH0D16896g	1992
ZYRO0B14806g	1212			SAKL0G17974g	4260	KLLA0B04565g	699	AER156C	2675	KLTH0D16918g	1993
ZYRO0B14828g	1213	TDEL0D00700	2313	SAKL0G17996g	4261	KLLA0B04543g	698	AER157C	2676	KLTH0D18128g	2045
ZYRO0B14850g	1214	TDEL0D00690	2312	SAKL0G18018g	4262	KLLA0B04521g	697			KLTH0D18106g	2044
ZYRO0B14872g	1215	TDEL0D00680	2311	SAKL0G18040g	4263	KLLA0B04499g	696	AER158C	2677	KLTH0D18084g	2043
ZYRO0B14894g	1216	TDEL0D00670	2310	SAKL0G18062g	4264	KLLA0B04477g	695	AER159C	2678	KLTH0D18062g	2042
Zrou_YGOB_18018	1217	TDEL0D00650	2308	Sklu_YGOB_AER160C	4265	KLLA0B04466g	694	AER160C	2679	KLTH0D18018g	2040
ZYRO0B14916g	1218	TDEL0D00640	2307	SAKL0G18106g	4267	KLLA0B04444g	692	AER161C	2681	KLTH0D17996g	2039
ZYRO0B14960g	1219	TDEL0D00630	2306	SAKL0G18128g	4268	KLLA0B04422g	691	AER162C	2682	KLTH0D17974g	2038
ZYRO0B14982g	1220	TDEL0G01160	4142	SAKL0G15664g	4162	KLLA0E15599g	3518	ADL146W	1609	KLTH0C01562g	838
ZYRO0B15004g	1221	TDEL0D06580	2901	SAKL0G15642g	4161	KLLA0B14476g	1119			KLTH0E16544g	2769
ZYRO0B15026g	1222	TDEL0G01170	4143	SAKL0G15620g	4160	KLLA0E15621g	3519	ADL145C	1610	KLTH0C01584g	839
ZYRO0B15070g	1224	TDEL0G01180	4144	SAKL0G15576g	4159	KLLA0E15665g	3520
ZYRO0B15092g	1225	TDEL0G01190	4145	SAKL0G15554g	4158	KLLA0E15687g	3521	ADL143W	1612	KLTH0C01628g	840
ZYRO0B15114g	1226	TDEL0G01200	4146	SAKL0G15532g	4157	KLLA0E15709g	3522	ADL142C	1613	KLTH0C01650g	841
ZYRO0B15136g	1227	TDEL0G01210	4147	SAKL0G15510g	4156	KLLA0E15731g	3523	ADL141W	1614	KLTH0C01672g	842
ZYRO0B15158g	1228	TDEL0G01220	4148	SAKL0G15488g	4155	KLLA0E15753g	3524	ADL140C	1615	KLTH0C01694g	843
ZYRO0B15180g	1229	TDEL0G01230	4149	SAKL0G15466g	4154	KLLA0E15775g	3525	ADL139W	1616	KLTH0C01760g	846
ZYRO0B15202g	1230	TDEL0G01240	4150	SAKL0G15444g	4153	KLLA0E15797g	3526	ADL138C	1617	KLTH0C01782g	847
ZYRO0B15224g	1231	TDEL0G01250	4151	SAKL0G15422g	4152	KLLA0E15819g	3527	ADL137W	1618	KLTH0C01804g	848
ZYRO0B15246g	1232	TDEL0G01260	4152	SAKL0G15400g	4151	KLLA0E15841g	3528	ADL136C	1619	KLTH0C01826g	849
ZYRO0B15268g	1233	TDEL0G01280	4154	SAKL0G15378g	4150	KLLA0E15863g	3529	ADL135C	1620	KLTH0C01848g	850
ZYRO0B15290g	1234	TDEL0G01290	4155	SAKL0G15356g	4149	KLLA0E15885g	3530	ADL134W	1621	KLTH0C01870g	851
ZYRO0B15312g	1235	TDEL0G01300	4156	SAKL0G15334g	4148	KLLA0E15907g	3531	ADL133C	1622	KLTH0C01892g	852
ZYRO0B15378g	1237	TDEL0G01320	4158	SAKL0G15290g	4147	KLLA0E15973g	3532	ADL132W	1623	KLTH0C01936g	853
ZYRO0B15400g	1238	TDEL0G01330	4159	SAKL0G15268g	4146	KLLA0E15995g	3533	ADL131C	1624	KLTH0C01958g	854
ZYRO0B15422g	1239	TDEL0G01340	4160	SAKL0G15246g	4145	KLLA0E16017g	3534	ADL130W	1625	KLTH0C01980g	855
ZYRO0B15444g	1240	TDEL0G01350	4161	SAKL0G15202g	4143	KLLA0E16039g	3535	ADL129W	1626	KLTH0C02002g	856
ZYRO0B15466g	1241	TDEL0G01360	4162	SAKL0G15180g	4142	KLLA0E16061g	3536	ADL128C	1627	KLTH0C02024g	857
Zrou_YGOB_Anc_5.639b	1243	TDEL0B02840	1072	SAKL0G01540g	3562	KLLA0F15972g	4638	ACR082C	1136	KLTH0F16984g	3506
ZYRO0B15554g	1244	TDEL0B02820	1070	SAKL0G01518g	3560	KLLA0F15961g	4636	ACR080C	1134	KLTH0F17028g	3508
ZYRO0B15576g	1245	TDEL0B02800	1068	SAKL0G01496g	3558	KLLA0F15950g	4634	ACR078W	1132	KLTH0F17050g	3510
Zrou_YGOB_Anc_5.644	1246	TDEL0B02790	1067	SAKL0G01474g	3557	KLLA0F15928g	4633	AGR304W	4658	KLTH0F17072g	3511
ZYRO0B15642g	1247	TDEL0B02780	1066	SAKL0G01386g	3555	KLLA0F07469g	4264	AGR303W	4657	KLTH0F17116g	3512
ZYRO0B15664g	1248	TDEL0B02770	1065	SAKL0G01364g	3554	KLLA0F16060g	4642	AGR302C	4656
ZYRO0B15686g	1249	TDEL0B02760	1064	SAKL0G01342g	3553	KLLA0F16082g	4643			KLTH0F17138g	3513
ZYRO0B15708g	1250	TDEL0B02750	1063	SAKL0G01320g	3552	KLLA0F16104g	4644	AGR301C	4655	KLTH0F17160g	3514
ZYRO0B15730g	1251	TDEL0B02740	1062	SAKL0G01298g	3551	KLLA0F16126g	4645	AGR300W	4654	KLTH0F17182g	3515
ZYRO0B15752g	1252	TDEL0B02730	1061	SAKL0G01276g	3550	KLLA0F16148g	4646	AGR299W	4653	KLTH0F17204g	3516
ZYRO0B15774g	1253	TDEL0B02720	1060	SAKL0G01254g	3549	KLLA0F16170g	4647	AGR298C	4652	KLTH0F17226g	3517
ZYRO0B15796g	1254	TDEL0B02710	1059	SAKL0G01232g	3548	KLLA0F16192g	4648	AGR297C	4651	KLTH0F17248g	3518
ZYRO0B15818g	1255	TDEL0B02700	1058	SAKL0G01210g	3547	KLLA0F16214g	4649	AGR296W	4650	KLTH0F17270g	3519
ZYRO0B15840g	1256	TDEL0B02690	1057	SAKL0G01188g	3546	KLLA0F16236g	4650	AAR141W	330	KLTH0F17292g	3520
ZYRO0B15862g	1257	TDEL0B02680	1056	SAKL0G01166g	3545	KLLA0F16258g	4651	AAR140W	329	KLTH0F17314g	3521
ZYRO0B15884g	1258	TDEL0B02670	1055	SAKL0G01144g	3544	KLLA0F16280g	4652	AAR139W	328	KLTH0F17336g	3522
ZYRO0B15906g	1259	TDEL0B02660	1054	SAKL0G01122g	3543	KLLA0F16302g	4653	AAR138C	327	KLTH0F17358g	3523
ZYRO0B15928g	1260	TDEL0B02650	1053	SAKL0G01100g	3542	KLLA0F16324g	4654	AAR137W	326	KLTH0F17380g	3524
ZYRO0B15972g	1261	TDEL0B02640	1052	SAKL0G01056g	3541	KLLA0F16401g	4655	ADR201W	1956	KLTH0F17424g	3525
ZYRO0B15994g	1262	TDEL0B02630	1051	SAKL0G01034g	3540	KLLA0F16423g	4656	ADR202C	1957	KLTH0F17446g	3526
ZYRO0B16016g	1263	TDEL0B02620	1050	SAKL0G01012g	3539	KLLA0F16445g	4657	ADR203C	1958	KLTH0F17468g	3527
ZYRO0B16038g	1264	TDEL0B02610	1049	SAKL0G00990g	3538	KLLA0F16467g	4658	ADR204W	1959	KLTH0F17490g	3528
ZYRO0B16060g	1265	TDEL0B02600	1048	SAKL0G00968g	3537	KLLA0F16489g	4659	ADR205C	1960	KLTH0F17512g	3529
ZYRO0B16082g	1266	TDEL0B02590	1047	SAKL0G00946g	3536	KLLA0F16511g	4660	ADR206W	1961	KLTH0F17556g	3531
ZYRO0B16104g	1267	TDEL0B02580	1046	SAKL0G00924g	3535	KLLA0F16533g	4661	ADR207C	1962	KLTH0F17578g	3532
ZYRO0B16126g	1268	TDEL0B02570	1045	SAKL0G00902g	3534	KLLA0F16555g	4662	ADR208W	1963	KLTH0F17600g	3533
ZYRO0B16148g	1269	TDEL0B05250	1313	SAKL0E10714g	2607	KLLA0F23782g	4963	ACR264W	1322	KLTH0E09724g	2460
ZYRO0B16170g	1270	TDEL0B05240	1312	SAKL0E10736g	2608	KLLA0F23804g	4964			KLTH0E09746g	2461
ZYRO0B16192g	1271	TDEL0B05230	1311	SAKL0E10758g	2609	KLLA0F23826g	4965	ACR265C	1323	KLTH0E09768g	2462
ZYRO0B16214g	1272	TDEL0B05220	1310	SAKL0E10780g	2610	KLLA0F23848g	4966	ACR266W	1324	KLTH0E09790g	2463
ZYRO0B16236g	1273	TDEL0B05210	1309	SAKL0E10802g	2611	KLLA0F23870g	4967			KLTH0E09812g	2464
ZYRO0B16258g	1274	TDEL0B05200	1308	SAKL0E10824g	2612	KLLA0F23892g	4968	ACR267C	1325	KLTH0E09834g	2465
ZYRO0B16280g	1275	TDEL0B05190	1307	SAKL0E10846g	2613	KLLA0F23914g	4969	ACR268C	1326	KLTH0E09856g	2466
ZYRO0B16302g	1276	TDEL0B05180	1306	SAKL0E10868g	2614			ACR269C	1327	KLTH0B05082g	544
ZYRO0B16324g	1277	TDEL0B05170	1305	SAKL0E10890g	2615	KLLA0F23980g	4970	ACR270W	1328	KLTH0B05104g	545
ZYRO0B16346g	1278	TDEL0B05160	1304	SAKL0E10912g	2616	KLLA0F24002g	4971	ACR271C	1329	KLTH0B05126g	546
ZYRO0B16368g	1279	TDEL0B02150	1003	SAKL0E14982g	2799	KLLA0A00539g	20	AFR289W	3506	KLTH0E00990g	2085
ZYRO0B16412g	1280	TDEL0B02140	1002	SAKL0E15004g	2800	KLLA0A00528g	19	AFR290W	3507	KLTH0E00968g	2084
ZYRO0B16434g	1281	TDEL0B02130	1001	SAKL0E15026g	2801	KLLA0A00506g	18			KLTH0E00946g	2083
ZYRO0B16456g	1282	TDEL0B02120	1000	SAKL0E15048g	2802	KLLA0A00484g	17	AFR292W	3509	KLTH0E00902g	2081
ZYRO0B16478g	1283	TDEL0B02110	999	SAKL0E15070g	2803	KLLA0A00462g	16	AFR293C	3510	KLTH0E00880g	2080
ZYRO0B16500g	1284	TDEL0B02100	998	SAKL0E15092g	2804	KLLA0A00440g	15	AFR294W	3511	KLTH0E00858g	2079
ZYRO0B16522g	1285	TDEL0B02090	997	SAKL0E15114g	2805	KLLA0A00418g	14	AFR295W	3512	KLTH0E00836g	2078
ZYRO0B16544g	1286	TDEL0B02080	996	SAKL0E15136g	2806	KLLA0A00396g	13	AFR296C	3513	KLTH0E00814g	2077
ZYRO0B16566g	1287	TDEL0F05520	4022	SAKL0E15158g	2807	KLLA0F10978g	4420	AFR297W	3514	KLTH0E00792g	2076
ZYRO0B16588g	1288	TDEL0F05530	4023	Sklu_YGOB_YIL156W-B	2808	KLLA0F10967g	4419	AFR298C	3515	KLTH0E00770g	2075
ZYRO0B16610g	1289	TDEL0F05540	4024	SAKL0E15180g	2809	KLLA0F10956g	4418	AFR299W	3516	KLTH0E00748g	2074
ZYRO0B16632g	1290	TDEL0F05550	4025	SAKL0E15202g	2810	KLLA0F10934g	4417	AFR300C	3517	KLTH0E00726g	2073
ZYRO0B16654g	1291	TDEL0F05560	4026	SAKL0E15224g	2811	KLLA0F10912g	4416	AFR301C	3518	KLTH0E00704g	2072
ZYRO0B16676g	1292	TDEL0F05590	4029	SAKL0E15246g	2812	KLLA0F10879g	4415	AFR302W	3519	KLTH0E00682g	2071
ZYRO0B16698g	1293	TDEL0F05600	4030	SAKL0E15268g	2813	KLLA0F10857g	4414	AGL362W	3982	KLTH0E00660g	2070
ZYRO0B16808g	1296									KLTH0E00528g	2064	Translocation 2
ZYRO0C00374g	1311	TDEL0H04480	4966	SAKL0E06864g	2445	KLLA0E09021g	3231			KLTH0G11154g	4110
ZYRO0C00396g	1312	TDEL0H04470	4965	SAKL0D14982g	2156	KLLA0F00594g	3955			KLTH0D00550g	1291
ZYRO0C00440g	1313	TDEL0H02030	4721	SAKL0D14850g	2150	KLLA0F00484g	3951	ADR419C	2172	KLTH0D00638g	1295
ZYRO0C00462g	1314	TDEL0H02040	4722	SAKL0D14828g	2149	KLLA0F00462g	3950	ADR418C	2171	KLTH0D00660g	1296
ZYRO0C00484g	1315	TDEL0H04450	4963	SAKL0D14806g	2148	KLLA0F00440g	3949	ADR417W	2170	KLTH0D00682g	1297
ZYRO0C00506g	1316	TDEL0H04440	4962	SAKL0D14784g	2147	KLLA0F00418g	3948	ADR416W	2169	KLTH0D00704g	1298
ZYRO0C00528g	1317	TDEL0H04430	4961	SAKL0D14762g	2146	KLLA0F00396g	3947	ADR415C	2168	KLTH0D00726g	1299
ZYRO0C00550g	1318	TDEL0H04420	4960	SAKL0D14740g	2145	KLLA0F00374g	3946	ADR414C	2167	KLTH0D00748g	1300
ZYRO0C00572g	1319	TDEL0H04410	4959	SAKL0D14718g	2144	KLLA0D06237g	2243	ADR413C	2166	KLTH0D00770g	1301
ZYRO0C00594g	1320	TDEL0H04400	4958	SAKL0D14696g	2143	KLLA0F00352g	3945	ADR412C	2165	KLTH0D00792g	1302
ZYRO0C00616g	1321	TDEL0H04390	4957	SAKL0D14674g	2142	KLLA0F00330g	3944	ADR411W	2164	KLTH0D00814g	1303
ZYRO0C00638g	1322	TDEL0H04380	4956	SAKL0D14652g	2141	KLLA0F00308g	3943	ADR410C	2163	Kthe_YGOB_Anc_7.13	1304
ZYRO0C00660g	1323	TDEL0H04370	4955	SAKL0D14630g	2140	KLLA0D06303g	2246	ADR409W	2162	KLTH0D00836g	1305
ZYRO0C00682g	1324	TDEL0H04360	4954	SAKL0D14608g	2139	KLLA0A03333g	141	ADR408W	2161
ZYRO0C00704g	1325	TDEL0H04350	4953	SAKL0D14586g	2138	KLLA0A03355g	142	ADR407C	2160	KLTH0D00858g	1306
ZYRO0C00726g	1326	TDEL0H04340	4952	SAKL0D14520g	2135	KLLA0A03443g	146	ADR403C	2156
ZYRO0C00748g	1327	TDEL0H04330	4951	SAKL0D14564g	2137	KLLA0A03377g	143	ADR406W	2159	KLTH0A07744g	327
ZYRO0C00770g	1328	TDEL0H04320	4950	SAKL0D14498g	2134	KLLA0A03465g	147	ADR402W	2155	KLTH0D00880g	1307
ZYRO0C00792g	1329	TDEL0H04310	4949	SAKL0D14476g	2133	KLLA0A03487g	148	ADR401C	2154	KLTH0D00902g	1308
ZYRO0C00814g	1330	TDEL0H04300	4948	SAKL0D14454g	2132	KLLA0A03509g	149	ADR400W	2153	KLTH0D00924g	1309
ZYRO0C00836g	1331	TDEL0H04290	4947	SAKL0D14432g	2131	KLLA0A03531g	150	ADR399C	2152	KLTH0D00946g	1310
ZYRO0C00858g	1332	TDEL0H04280	4946	SAKL0D14410g	2130	KLLA0A03553g	151	ADR398W	2151	KLTH0D00968g	1311
ZYRO0C00880g	1333	TDEL0H04270	4945	SAKL0D14388g	2129	KLLA0A03575g	152	ADR397C	2150	KLTH0D00990g	1312
ZYRO0C00902g	1334	TDEL0H04260	4944	SAKL0D14366g	2128	KLLA0A03597g	153	ADR396W	2149	KLTH0D01012g	1313
ZYRO0C00990g	1335	TDEL0B03400	1128	SAKL0B05346g	661	KLLA0F25014g	5017	AFR526C	3747	KLTH0E04114g	2218
ZYRO0C01012g	1336	TDEL0B03410	1129	SAKL0B05324g	660	KLLA0F25036g	5018	AFR525C	3746	KLTH0E04136g	2219
ZYRO0C01034g	1337	TDEL0B03420	1130	SAKL0B05302g	659	KLLA0F25058g	5019	AFR524W	3745	KLTH0E04158g	2220
ZYRO0C01056g	1338	TDEL0B03430	1131	SAKL0B05280g	658	KLLA0F25080g	5020	AFR523C	3744	KLTH0E04180g	2221
ZYRO0C01078g	1339	TDEL0B03440	1132	SAKL0B05236g	656	KLLA0B12958g	1052	ABL017C	578	KLTH0E04202g	2222
ZYRO0C01144g	1341	TDEL0G00240	4050	SAKL0H00946g	4376	KLLA0A10153g	424	AGL336W	4008	KLTH0B09504g	740
ZYRO0C01166g	1342	TDEL0G00250	4051	SAKL0H00902g	4375	KLLA0A10175g	425	AGL337C	4007	KLTH0B09526g	741
ZYRO0C01188g	1343	TDEL0G00260	4052	SAKL0H00880g	4374	KLLA0A10197g	426	AGL338W	4006	KLTH0B09548g	742
ZYRO0C01210g	1344	TDEL0G00270	4053	SAKL0H00858g	4373	KLLA0F03124g	4071	AGL339C	4005	KLTH0B09570g	743
ZYRO0C01232g	1345	TDEL0G00280	4054	SAKL0H00836g	4372	KLLA0F03102g	4070	AGL340C	4004	KLTH0B09592g	744
ZYRO0C01254g	1346	TDEL0G00290	4055	SAKL0H00814g	4371	KLLA0F03080g	4069	AGL341C	4003	KLTH0B09614g	745
ZYRO0C01276g	1347	TDEL0G00300	4056	SAKL0H00792g	4370	KLLA0F03058g	4068	AGL342C	4002	KLTH0B09636g	746
ZYRO0C01298g	1348	TDEL0G00310	4057	SAKL0H00770g	4369	KLLA0F03036g	4067	AGL343C	4001	KLTH0B09658g	747
ZYRO0C01320g	1349	TDEL0G00320	4058	SAKL0H00748g	4368	KLLA0F03014g	4066	AGL344C	4000	KLTH0B09680g	748
Zrou_YGOB_Anc_5.10	1350	TDEL0G00330	4059	SAKL0H00704g	4366	KLLA0C14234g	1758	AGL346W	3998	KLTH0B09724g	750
ZYRO0C01408g	1351	TDEL0G00340	4060	SAKL0H00594g	4361	KLLA0C14157g	1755	AGL349C	3995	KLTH0B09768g	752
ZYRO0C01430g	1352	TDEL0F03990	3869	SAKL0H16808g	5052	KLLA0A04631g	192	AGR076C	4428	KLTH0G13464g	4210
ZYRO0C01452g	1353	TDEL0F03980	3868	SAKL0H16830g	5053	KLLA0F19338g	4780	AGR077C	4429	KLTH0G13486g	4211
ZYRO0C01474g	1354	TDEL0F03970	3867	SAKL0H16852g	5054	KLLA0F19316g	4779	AGR078C	4430	KLTH0G13508g	4212
ZYRO0C01496g	1355	TDEL0F03960	3866	SAKL0H16874g	5055	KLLA0F19294g	4778	AGR079W	4431	KLTH0G13530g	4213
ZYRO0C01518g	1356	TDEL0F03950	3865	SAKL0H16896g	5056	KLLA0F19272g	4777	AGR080W	4432	KLTH0G13552g	4214
ZYRO0C01540g	1357	TDEL0F03940	3864	SAKL0H16918g	5057	KLLA0F19250g	4776	AGR081C	4433	KLTH0G13574g	4215
ZYRO0C01562g	1358	TDEL0F03930	3863	SAKL0H16940g	5058	KLLA0F19228g	4775	AGR082C	4434	KLTH0G13596g	4216
ZYRO0C01584g	1359	TDEL0F03920	3862	SAKL0H16962g	5059	KLLA0F19206g	4774	AGR083W	4435	KLTH0G13618g	4217
ZYRO0C01606g	1360	TDEL0F03910	3861	SAKL0H16984g	5060	KLLA0F19184g	4773	AGR084C	4436	KLTH0G13640g	4218
ZYRO0C01628g	1361	TDEL0F03900	3860	SAKL0H17006g	5061	KLLA0F19162g	4772	AGR085W	4437	KLTH0G13662g	4219
ZYRO0C01650g	1362	TDEL0F03890	3859	SAKL0H17028g	5062	KLLA0F19140g	4771	AGR086C	4438	KLTH0G13684g	4220
ZYRO0C01672g	1363	TDEL0F03880	3858	SAKL0H17050g	5063	KLLA0F19118g	4770	AGR087C	4439	KLTH0G13706g	4221
ZYRO0C01694g	1364	TDEL0F03870	3857	SAKL0H17072g	5064	KLLA0F19096g	4769	AGR088W	4440	KLTH0G13728g	4222
ZYRO0C01716g	1365	TDEL0F03860	3856	SAKL0H17094g	5065	KLLA0F19085g	4768	AGR089C	4441	KLTH0G13750g	4223
ZYRO0C01738g	1366	TDEL0F03850	3855	SAKL0H17138g	5067	KLLA0F19063g	4767	AGR091W	4443	KLTH0G13772g	4224
ZYRO0C01782g	1367	TDEL0F03840	3854	SAKL0H17160g	5068	KLLA0F19041g	4766	AGR092W	4444	KLTH0G13794g	4225
ZYRO0C01804g	1368	TDEL0F03830	3853	SAKL0H17204g	5070	KLLA0F18975g	4764	AGR095W	4447	KLTH0G13838g	4227
ZYRO0C01826g	1369	TDEL0F03820	3852	SAKL0H17226g	5071	KLLA0F18953g	4763	AGR096C	4448	KLTH0G13860g	4228
ZYRO0C01848g	1370	TDEL0F03810	3851	SAKL0H17248g	5072	KLLA0F18931g	4762	AGR097W	4449	KLTH0G13882g	4229
ZYRO0C01892g	1371	TDEL0F03800	3850	SAKL0H17314g	5073	Klac_YGOB_Anc_8.253	4458	AGR097WA	4450	KLTH0G13926g	4230
ZYRO0C01914g	1372	TDEL0F03790	3849	SAKL0H17336g	5074	KLLA0F11891g	4459	AGR098W	4451	KLTH0G13948g	4231
ZYRO0C01936g	1373	TDEL0F03770	3847	SAKL0H17380g	5076	KLLA0F11935g	4461	AGR100W	4453	KLTH0G13992g	4233
ZYRO0C01958g	1374	TDEL0F03760	3846	SAKL0H17402g	5077	KLLA0F11957g	4462	AGR101C	4454	KLTH0G14014g	4234
ZYRO0C01980g	1375	TDEL0F03750	3845	SAKL0H17512g	5082	KLLA0F12034g	4466	AGR105C	4458	KLTH0G14102g	4238
ZYRO0C02002g	1376	TDEL0F03740	3844	SAKL0H17490g	5081	KLLA0F12023g	4465	AGR104W	4457	KLTH0G14080g	4237
ZYRO0C02024g	1377	TDEL0F03730	3843	SAKL0H17468g	5080	KLLA0F12001g	4464	AGR103W	4456	KLTH0G14058g	4236
ZYRO0C02068g	1378	TDEL0E00790	2981	SAKL0C12100g	1487	KLLA0E13223g	3416	AEL195W	2325	KLTH0A01584g	59
ZYRO0C02090g	1379	TDEL0E00780	2980	SAKL0C12144g	1489	KLLA0E13201g	3415	AEL196W	2324	KLTH0A01540g	57
ZYRO0C02112g	1380	TDEL0E00770	2979	SAKL0C12210g	1490	KLLA0E13179g	3414	AEL197C	2323	KLTH0A01496g	56
ZYRO0C02134g	1381	TDEL0E00760	2978	SAKL0C12232g	1491	KLLA0E13157g	3413	AEL198W	2322	KLTH0A01474g	55
ZYRO0C02156g	1382	TDEL0E00750	2977	SAKL0C12254g	1492	KLLA0A07535g	320	AEL199W	2321	KLTH0A01452g	54
ZYRO0C02178g	1383	TDEL0E00740	2976	SAKL0C12276g	1493	KLLA0A07513g	319	AEL200C	2320	KLTH0A01430g	53
ZYRO0C02200g	1384	TDEL0E00730	2975	SAKL0C12298g	1494	KLLA0A07491g	318	AEL201W	2319	KLTH0A01408g	52
ZYRO0C02222g	1385	TDEL0E00720	2974	SAKL0C12320g	1495	KLLA0A07469g	317	AEL202C	2318	KLTH0A01386g	51
ZYRO0C02244g	1386	TDEL0E00710	2973	SAKL0C12342g	1496	KLLA0A07447g	316	AEL203W	2317	KLTH0A01364g	50
ZYRO0C02266g	1387	TDEL0E00700	2972	SAKL0C12364g	1497	KLLA0A07425g	315	AEL204C	2316	KLTH0A01342g	49
ZYRO0C02288g	1388	TDEL0E00690	2971	SAKL0C12386g	1498	KLLA0A07403g	314	AEL205W	2315	KLTH0A01320g	48
ZYRO0C02310g	1389	TDEL0E00680	2970	SAKL0C12408g	1499	KLLA0A07381g	313	AEL206C	2314	KLTH0A01298g	47
ZYRO0C02332g	1390	TDEL0E00670	2969	SAKL0C12430g	1500	KLLA0A07359g	312	AEL207W	2313	KLTH0A01276g	46
ZYRO0C02354g	1391	TDEL0B01950	983	SAKL0H12628g	4868	KLLA0F13376g	4522	AGR187W	4540	KLTH0E10274g	2484
ZYRO0C02376g	1392	TDEL0E00660	2968	SAKL0C12452g	1501	KLLA0A07337g	311	ADL152W	1602	KLTH0A01254g	45
ZYRO0C02398g	1393			SAKL0C12474g	1502	KLLA0A07315g	310			KLTH0A01232g	44
ZYRO0C02420g	1394	TDEL0E00650	2967	SAKL0C12496g	1503	KLLA0A07293g	309	ADL153W	1601	KLTH0A01210g	43
ZYRO0C02442g	1395	TDEL0E00640	2966	SAKL0C12518g	1504	KLLA0A07271g	308	ADL154C	1600	KLTH0A01188g	42
ZYRO0C02464g	1396	TDEL0E00630	2965	SAKL0C12540g	1505	KLLA0A07249g	307	ADL155C	1599	KLTH0A01166g	41
ZYRO0C02486g	1397							ADL156C	1598
ZYRO0C02508g	1398	TDEL0E00620	2964	SAKL0C12562g	1506	KLLA0A07227g	306	ADL157C	1597	KLTH0A01144g	40
ZYRO0C02530g	1399	TDEL0E00610	2963	SAKL0C12584g	1507	KLLA0A07194g	305	ADL158C	1596	KLTH0A01122g	39
ZYRO0C02552g	1400			SAKL0C12650g	1508	KLLA0A03740g	159	ADL159C	1595	KLTH0F18744g	3584
ZYRO0C02574g	1401	TDEL0E00600	2962	SAKL0C12672g	1509	KLLA0C12925g	1700	ADL160W	1594	KLTH0F18766g	3585
ZYRO0C02596g	1402	TDEL0E00590	2961	SAKL0C12694g	1510	KLLA0C12903g	1699	ADL161C	1593	KLTH0F18788g	3586
ZYRO0C02618g	1403	TDEL0E00580	2960	SAKL0C12716g	1511	KLLA0C12881g	1698	ADL162W	1592	KLTH0F18810g	3587
ZYRO0C02640g	1404	TDEL0E00570	2959	SAKL0C12738g	1512	KLLA0E07547g	3166	ADL163W	1591	KLTH0F18832g	3588
ZYRO0C02684g	1405	TDEL0E00560	2958	SAKL0C12760g	1513	KLLA0E07525g	3165	ADL164C	1590	KLTH0F18854g	3589
ZYRO0C02706g	1406	TDEL0A00630	54	SAKL0C12782g	1514	KLLA0E07503g	3164			KLTH0F18876g	3590
ZYRO0C02728g	1407	TDEL0A00620	53	SAKL0C12804g	1515	KLLA0E07481g	3163	ADL166W	1588	KLTH0F18898g	3591
ZYRO0C02750g	1408	TDEL0A00610	52	SAKL0C12848g	1517	KLLA0E07459g	3162	ADL167W	1587	KLTH0F18920g	3592
ZYRO0C02772g	1409	TDEL0A00600	51	SAKL0C12870g	1518	KLLA0E07437g	3161	ADL168C	1586	KLTH0F18942g	3593
ZYRO0C02794g	1410	TDEL0A00590	50	SAKL0C12892g	1519	KLLA0E07415g	3160	ADL169W	1585	KLTH0F18964g	3594
ZYRO0C02816g	1411	TDEL0A00580	49	SAKL0C12914g	1520	KLLA0E07393g	3159	ADL170C	1584	KLTH0F18986g	3595
ZYRO0C02838g	1412	TDEL0A00570	48	SAKL0C12936g	1521	KLLA0E07261g	3153	ADL171W	1583	KLTH0F19008g	3596
ZYRO0C02860g	1413	TDEL0A00560	47	SAKL0C12958g	1522	KLLA0E07283g	3154	ADL172W	1582	KLTH0F19030g	3597
ZYRO0C02882g	1414	TDEL0A00550	46	SAKL0C12980g	1523	KLLA0E07305g	3155	ADL173C	1581	KLTH0F19052g	3598
ZYRO0C02904g	1415	TDEL0A00540	45	SAKL0C13002g	1524	KLLA0E07327g	3156	ADL174C	1580	KLTH0F19074g	3599
ZYRO0C02926g	1416	TDEL0A00530	44	SAKL0C13024g	1525	KLLA0E07349g	3157	ADL175W	1579	KLTH0F19096g	3600
ZYRO0C02948g	1417	TDEL0A00520	43	SAKL0C13046g	1526	KLLA0E07371g	3158	ADL176W	1578	KLTH0F19118g	3601
ZYRO0C02970g	1418	TDEL0A00510	42	SAKL0C13068g	1527	KLLA0E07239g	3152	ADL177C	1577	KLTH0F19140g	3602
ZYRO0C02992g	1419	TDEL0A00500	41	SAKL0C13112g	1529	KLLA0E07217g	3151	ADL178W	1576	KLTH0F19162g	3603
ZYRO0C03014g	1420	TDEL0A00490	40	SAKL0C13134g	1530	KLLA0E07195g	3150	ADL179C	1575	KLTH0F19184g	3604
ZYRO0C03036g	1421	TDEL0A00480	39	SAKL0C13156g	1531	KLLA0E07173g	3149	ADL180C	1574	KLTH0F19206g	3605
ZYRO0C03058g	1422	TDEL0A00470	38	SAKL0C13178g	1532	KLLA0E07151g	3148	ADL181W	1573	KLTH0F19228g	3606
ZYRO0C03080g	1423	TDEL0A00460	37	SAKL0C13200g	1533	KLLA0E07129g	3147	ADL182C	1572	KLTH0F19250g	3607
ZYRO0C03102g	1424	TDEL0A00450	36	SAKL0C13244g	1535	KLLA0E07107g	3146	ADL183C	1571	KLTH0F19272g	3608
ZYRO0C03124g	1425	TDEL0A00440	35	SAKL0C13266g	1536	KLLA0E07085g	3145	ADL184W	1570	KLTH0F19294g	3609
ZYRO0C03146g	1426	TDEL0A00430	34	SAKL0C13288g	1537	KLLA0E07063g	3144	ADL185W	1569	KLTH0F19316g	3610
ZYRO0C03168g	1427	TDEL0A00420	33			KLLA0E20945g	3754	AFR602W	3823
ZYRO0C03190g	1428	TDEL0A00410	32	SAKL0C13332g	1539	KLLA0E20967g	3755	ADL186C	1568	KLTH0F19338g	3611
ZYRO0C03212g	1429	TDEL0A00400	31	SAKL0C13354g	1540	KLLA0E20989g	3756	ADL187W	1567	KLTH0F19360g	3612
ZYRO0C03234g	1430	TDEL0A00390	30	SAKL0C13376g	1541	KLLA0E21011g	3757	ADL188C	1566	KLTH0F19382g	3613
ZYRO0C03256g	1431	TDEL0A00380	29	SAKL0C13398g	1542	KLLA0E21033g	3758	ADL189W	1565	KLTH0F19404g	3614
ZYRO0C03278g	1432	TDEL0A00370	28	SAKL0C13420g	1543	KLLA0E21055g	3759	ADL190C	1564	KLTH0F19426g	3615
ZYRO0C03300g	1433	TDEL0A00360	27	SAKL0C13442g	1544	KLLA0E21077g	3760	ADL191W	1563	KLTH0F19448g	3616
ZYRO0C03322g	1434	TDEL0A00350	26	SAKL0C13464g	1545	KLLA0E02179g	2922	ADL192W	1562	KLTH0F19470g	3617
ZYRO0C03344g	1435	TDEL0A00340	25	SAKL0C13530g	1548			ADL194W	1560	KLTH0F19514g	3619
ZYRO0C03366g	1436	TDEL0A00330	24	SAKL0C13552g	1549	KLLA0E02113g	2919	ADL195C	1559	KLTH0F19536g	3620
ZYRO0C03388g	1437	TDEL0A00320	23	SAKL0C13574g	1550	KLLA0E02091g	2918	ADL196W	1558	KLTH0F19558g	3621
ZYRO0C03410g	1438	TDEL0A00310	22	SAKL0C13596g	1551	KLLA0E02069g	2917	ADL197C	1557	KLTH0F19580g	3622
ZYRO0C03432g	1439	TDEL0A00300	21	SAKL0C13618g	1552	KLLA0E02047g	2916			KLTH0F19602g	3623
ZYRO0C03454g	1440	TDEL0A00290	20	SAKL0C13662g	1554	KLLA0E02025g	2915	AGR393W	4747	KLTH0F19624g	3624
ZYRO0C03476g	1441	TDEL0A00280	19	SAKL0C13684g	1555	KLLA0E02003g	2914	AGR394W	4748	KLTH0F19646g	3625
ZYRO0C03498g	1442	TDEL0A00270	18	SAKL0C13706g	1556	KLLA0E01981g	2913	AGR395W	4749	KLTH0F19668g	3626
ZYRO0C03520g	1443	TDEL0A00260	17	SAKL0C13728g	1557	KLLA0E01959g	2912	AGR396W	4750	KLTH0F19690g	3627
ZYRO0C03542g	1444	TDEL0A00250	16	SAKL0C13750g	1558	KLLA0E01937g	2911	AGR397C	4751	KLTH0F19712g	3628
ZYRO0C03564g	1445	TDEL0A00240	15	SAKL0C13772g	1559	KLLA0E01915g	2910	AGR398W	4752	KLTH0F19734g	3629
ZYRO0C03586g	1446	TDEL0A00230	14	SAKL0C13794g	1560	KLLA0E01893g	2909	AGR399C	4753	KLTH0F19756g	3630
ZYRO0C03608g	1447	TDEL0A00220	13	SAKL0C13816g	1561	KLLA0E01871g	2908	AGR400W	4754	KLTH0F19778g	3631
ZYRO0C03630g	1448	TDEL0A00210	12	SAKL0C13838g	1562	KLLA0E01849g	2907	AGR401W	4755	KLTH0F19800g	3632
ZYRO0C03652g	1449	TDEL0A00200	11	SAKL0C13860g	1563	KLLA0E01827g	2906	AGR402C	4756	KLTH0F19822g	3633
ZYRO0C03674g	1450	TDEL0A00190	10	SAKL0D00242g	1577	KLLA0C18887g	1964	AGR403W	4757	KLTH0E16522g	2768
ZYRO0C03718g	1452	TDEL0F04960	3966	SAKL0H14234g	4938	KLLA0D18029g	2736	AGL141W	4211	KLTH0F09020g	3175
ZYRO0C03740g	1453	TDEL0F04970	3967	SAKL0H14212g	4937	KLLA0D18051g	2737	AGL140C	4212	KLTH0F08998g	3174
ZYRO0C03762g	1454	TDEL0F04980	3968	SAKL0H14190g	4936	KLLA0D18073g	2738	AGL139W	4213	KLTH0F08976g	3173	Translocation 3
ZYRO0C03784g	1455	TDEL0F04990	3969	SAKL0A00396g	13	KLLA0C18656g	1952	ADR169C	1925	KLTH0A07546g	318
ZYRO0C03806g	1456	TDEL0F05000	3970	SAKL0H14168g	4935	KLLA0D18095g	2739	AGL138C	4214	KLTH0F08954g	3172
ZYRO0C03828g	1457	TDEL0F05010	3971	SAKL0H14146g	4934	KLLA0D18117g	2740	AGL137W	4215	KLTH0F08932g	3171
ZYRO0C03850g	1458	TDEL0F05020	3972	SAKL0H14124g	4933	KLLA0D18139g	2741	AGL136C	4216	KLTH0F08910g	3170
ZYRO0C03872g	1459	TDEL0F05030	3973	SAKL0H14102g	4932	KLLA0D18161g	2742	AGL135W	4217	KLTH0F08888g	3169
ZYRO0C03894g	1460	TDEL0F05040	3974	SAKL0H14080g	4931	KLLA0D18172g	2743	AGL134C	4218	KLTH0F08866g	3168
ZYRO0C03916g	1461	TDEL0F05050	3975	SAKL0H14058g	4930	KLLA0D18194g	2744	AGL133W	4219	KLTH0F08844g	3167
ZYRO0C03938g	1462	TDEL0F05060	3976	SAKL0H14036g	4929	KLLA0D18216g	2745	AGL132C	4220	KLTH0F08822g	3166
ZYRO0C03960g	1463	TDEL0F05070	3977	SAKL0H13992g	4927	KLLA0D18238g	2746	AGL131W	4221	KLTH0F08800g	3165
ZYRO0C03982g	1464	TDEL0F05080	3978	SAKL0H13970g	4926	KLLA0D18260g	2747	AGL130C	4222	KLTH0F08778g	3164
ZYRO0C04004g	1465	TDEL0F05090	3979	SAKL0H13948g	4925	KLLA0D18282g	2748	AGL129W	4223	KLTH0F08756g	3163
ZYRO0C04026g	1466	TDEL0F05100	3980	SAKL0H13926g	4924	KLLA0D18304g	2749	AGL128W	4224	KLTH0F08734g	3162
ZYRO0C04048g	1467	TDEL0F05110	3981	SAKL0H13904g	4923	KLLA0D18326g	2750	AGL127C	4225	KLTH0F08712g	3161
ZYRO0C04070g	1468	TDEL0F05120	3982	SAKL0H13882g	4922	KLLA0D18348g	2751	AGL126C	4226	KLTH0F08690g	3160
ZYRO0C04092g	1469	TDEL0F05130	3983	SAKL0H13860g	4921	KLLA0D18370g	2752	AGL125C	4227	KLTH0F08668g	3159
ZYRO0C04114g	1470	TDEL0F05140	3984	SAKL0H13838g	4920	KLLA0D18392g	2753	AGL124C	4228	KLTH0F08646g	3158
ZYRO0C04136g	1471	TDEL0F05150	3985	SAKL0H13816g	4919	KLLA0D18414g	2754	AGL123W	4229	KLTH0F08624g	3157
ZYRO0C04158g	1472	TDEL0F05160	3986	SAKL0H13794g	4918	KLLA0D18436g	2755	AGL122W	4230	KLTH0F08602g	3156
ZYRO0C04180g	1473	TDEL0F05170	3987	SAKL0H13772g	4917	KLLA0D18458g	2756	AGL121W	4231	KLTH0F08580g	3155
ZYRO0C04202g	1474	TDEL0F05180	3988	SAKL0H13750g	4916	KLLA0D18480g	2757	AGL120W	4232	KLTH0F08558g	3154
ZYRO0C04224g	1475	TDEL0F05190	3989	SAKL0H13728g	4915	KLLA0D18502g	2758	AGL119C	4233	KLTH0F08536g	3153
ZYRO0C04246g	1476	TDEL0F05200	3990	SAKL0H13706g	4914	KLLA0D18535g	2759	AGL118W	4234	KLTH0F08514g	3152
ZYRO0C04268g	1477	TDEL0F05210	3991	SAKL0H13684g	4913	KLLA0D18557g	2760	AGL117C	4235	KLTH0F08492g	3151
ZYRO0C04290g	1478	TDEL0F05220	3992	SAKL0H13662g	4912	Klac_YGOB_Anc_8.398	2761	AGL116C	4236	KLTH0F08470g	3150
ZYRO0C04312g	1479	TDEL0F05230	3993	SAKL0H13640g	4911	KLLA0D18601g	2762	AGL115W	4237	KLTH0F08448g	3149
ZYRO0C04334g	1480	TDEL0F05240	3994	SAKL0H13618g	4910	KLLA0D18623g	2763	AGL114C	4238	KLTH0F08426g	3148
ZYRO0C04356g	1481	TDEL0F05250	3995	SAKL0H13596g	4909	KLLA0D18645g	2764	AGL113C	4239	KLTH0F08404g	3147
ZYRO0C04378g	1482	TDEL0F05260	3996	SAKL0H13574g	4908	KLLA0D18667g	2765	AGL112C	4240	KLTH0F08382g	3146
ZYRO0C04400g	1483	TDEL0F05270	3997	SAKL0H13552g	4907	KLLA0D18689g	2766	AGL111W	4241	KLTH0F08360g	3145
ZYRO0C04422g	1484	TDEL0F05280	3998	SAKL0H13530g	4906	KLLA0D18711g	2767	AGL110C	4242	KLTH0F08338g	3144
ZYRO0C04444g	1485	TDEL0F05290	3999	SAKL0H13508g	4905	KLLA0D18733g	2768	AGL109W	4243	KLTH0F08316g	3143
ZYRO0C04466g	1486	TDEL0F05300	4000	SAKL0H13486g	4904	KLLA0D18755g	2769	AGL108C	4244	KLTH0F08294g	3142
ZYRO0C04488g	1487	TDEL0F05310	4001	SAKL0H13464g	4903	KLLA0D18777g	2770	AGL107W	4245	KLTH0F08272g	3141
ZYRO0C04510g	1488	TDEL0F05320	4002	SAKL0H13442g	4902	KLLA0D18799g	2771	AGL106C	4246	KLTH0F08250g	3140
ZYRO0C04532g	1489	TDEL0F05330	4003	SAKL0H13420g	4901	KLLA0D18821g	2772	AGL105W	4247	KLTH0F08228g	3139
ZYRO0C04554g	1490	TDEL0F05340	4004	SAKL0H13398g	4900	KLLA0D18843g	2773	AGL104C	4248	KLTH0F08206g	3138
ZYRO0C04576g	1491	TDEL0F05350	4005	SAKL0H13376g	4899	KLLA0D18865g	2774	AGL103W	4249	KLTH0F08184g	3137
ZYRO0C04598g	1492	TDEL0F05360	4006	SAKL0H13354g	4898					KLTH0F08162g	3136
ZYRO0C04620g	1493	TDEL0F05370	4007	SAKL0H13332g	4897	KLLA0F20746g	4843	AGL102W	4250	KLTH0F08140g	3135
ZYRO0C04642g	1494	TDEL0F05380	4008	SAKL0H13310g	4896	KLLA0F20724g	4842	AGL101C	4251	KLTH0F08118g	3134
ZYRO0C04664g	1495	TDEL0F05390	4009	SAKL0H13288g	4895	KLLA0F20702g	4841	AGL100W	4252	KLTH0F08096g	3133
ZYRO0C04686g	1496	TDEL0F05400	4010	SAKL0H13266g	4894	KLLA0F20680g	4840	AGL099C	4253	KLTH0F08074g	3132
ZYRO0C04708g	1497	TDEL0F05410	4011	SAKL0H13244g	4893			AGL098W	4254	KLTH0F08052g	3131
ZYRO0C04730g	1498	TDEL0F05420	4012	SAKL0H13200g	4891	KLLA0A04301g	178	AGL096W	4256	KLTH0F08008g	3129
ZYRO0C04774g	1500					Klac_YGOB_Anc_8.419	177			KLTH0F07986g	3128
ZYRO0C04818g	1501	TDEL0G03550	4381	SAKL0A07128g	306	KLLA0C05764g	1389	AAR162C	352	KLTH0H06600g	4766
ZYRO0C04840g	1502	TDEL0G03560	4382	SAKL0A07150g	307	KLLA0C05742g	1388	AAR161W	351	KLTH0H06622g	4767
ZYRO0C04862g	1503	TDEL0G03570	4383	SAKL0A07172g	308	KLLA0C05720g	1387	AAR160W	350	KLTH0H06644g	4768
ZYRO0C04884g	1504	TDEL0G03580	4384	SAKL0A07194g	309	KLLA0C05698g	1386	AAR159C	349	KLTH0H06666g	4769
ZYRO0C04906g	1505	TDEL0G03590	4385	SAKL0A07216g	310	KLLA0C05676g	1385	AAR158W	348	KLTH0H06688g	4770
ZYRO0C04928g	1506	TDEL0G03600	4386	SAKL0A07238g	311	KLLA0C05654g	1384	AAR157C	347	KLTH0H06710g	4771
ZYRO0C04950g	1507	TDEL0G03610	4387	SAKL0A07260g	312	KLLA0C05632g	1383	AAR156C	346	KLTH0H06732g	4772
ZYRO0C04972g	1508	TDEL0G03620	4388	SAKL0A07282g	313	KLLA0C05610g	1382	AAR155W	345	KLTH0H06754g	4773
ZYRO0C04994g	1509	TDEL0G03630	4389	SAKL0A07304g	314	KLLA0C05588g	1381	AAR154W	344	KLTH0H06776g	4774
ZYRO0C05016g	1510	TDEL0G03650	4391	SAKL0A07326g	315	KLLA0C05566g	1380	AAR153C	343	KLTH0H06798g	4775
ZYRO0C05038g	1511	TDEL0G03660	4392	SAKL0A07348g	316	KLLA0C05544g	1379	AAR152W	342	KLTH0H06820g	4776
ZYRO0C05060g	1512	TDEL0G03670	4393	SAKL0A07370g	317	KLLA0C05522g	1378	AAR151W	341	KLTH0H06842g	4777
ZYRO0C05104g	1513	TDEL0G03680	4394	SAKL0A07392g	318	KLLA0C05500g	1377	AAR150C	340	KLTH0H06864g	4778
ZYRO0C05126g	1514	TDEL0G03690	4395	SAKL0A07414g	319	KLLA0C05478g	1376	AAR149W	339	KLTH0H06886g	4779
ZYRO0C05170g	1515	TDEL0H02860	4804	SAKL0F05412g	3032	KLLA0D14377g	2592	ADL020W	1735	KLTH0F12518g	3317
ZYRO0C05192g	1516	TDEL0H02870	4805	SAKL0F05390g	3031	KLLA0D14355g	2591	ADL019W	1736	KLTH0F12540g	3318
ZYRO0C05214g	1517	TDEL0H02880	4806	SAKL0F05368g	3030	KLLA0D14333g	2590	ADL018W	1737	KLTH0F12562g	3319
ZYRO0C05236g	1518	TDEL0H02890	4807	SAKL0F05346g	3029	KLLA0D14311g	2589	ADL017C	1738	KLTH0F12584g	3320
Zrou_YGOB_EST3	1519	TDEL0H02900	4808	Sklu_YGOB_EST3	3028	KLLA0D14289g	2588	ADL016C	1739	Kthe_YGOB_EST3	3321
ZYRO0C05324g	1521			SAKL0F05170g	3026	KLLA0D14201g	2587	ADL015C	1740
ZYRO0C05346g	1522	TDEL0H02920	4810	SAKL0F05126g	3025	KLLA0D14157g	2586	ADL014W	1741	KLTH0F12716g	3323
ZYRO0C05368g	1523	TDEL0H02930	4811	SAKL0F05104g	3024	KLLA0D14135g	2585	ADL013C	1742	KLTH0F12738g	3324
ZYRO0C05390g	1524	TDEL0A07160	707	SAKL0A02310g	95	KLLA0F06292g	4211	AFL183C	3032	KLTH0A05830g	241
ZYRO0C05412g	1525	TDEL0A07150	706	SAKL0A02332g	96	KLLA0F06314g	4212	AFL182C	3033	KLTH0A05808g	240
ZYRO0C05434g	1526	TDEL0A07140	705	SAKL0A02354g	97	KLLA0F06336g	4213	AFL181C	3034	KLTH0A05786g	239
ZYRO0C05456g	1527	TDEL0A07130	704	SAKL0A02376g	98	KLLA0F06358g	4214	AFL180C	3035	KLTH0A05764g	238
ZYRO0C05478g	1528	TDEL0A07120	703	SAKL0A02398g	99	KLLA0F06380g	4215	AFL179C	3036	KLTH0A05742g	237
ZYRO0C05500g	1529	TDEL0A07110	702	SAKL0A02420g	100	KLLA0F06402g	4216	AFL178W	3037	KLTH0A05720g	236
ZYRO0C05522g	1530	TDEL0A07100	701	SAKL0A02442g	101	KLLA0F06424g	4217	AFL177W	3038	KLTH0A05698g	235
ZYRO0C05544g	1531	TDEL0A07090	700	SAKL0A02464g	102	KLLA0F06446g	4218	AFL176C	3039	KLTH0A05676g	234
ZYRO0C05566g	1532	TDEL0A07080	699	SAKL0A02486g	103	KLLA0F06468g	4219	AFL175C	3040	KLTH0A05654g	233
ZYRO0C05588g	1533	TDEL0A07070	698	SAKL0A02508g	104	KLLA0F06490g	4220	AFL174C	3041	KLTH0A05632g	232
ZYRO0C05610g	1534	TDEL0A07060	697	SAKL0A02530g	105	KLLA0F06512g	4221	AFL173C	3042	KLTH0A05610g	231
ZYRO0C05632g	1535	TDEL0A07050	696	SAKL0A02552g	106	KLLA0F06534g	4222	AFL172W	3043	KLTH0A05588g	230
ZYRO0C05654g	1536	TDEL0A07040	695	SAKL0A02574g	107	KLLA0B10351g	933	AFL171W	3044	KLTH0A05566g	229
ZYRO0C05676g	1537	TDEL0A07030	694	SAKL0A02596g	108	KLLA0B10329g	932	AFL170C	3045	KLTH0A05544g	228
ZYRO0C05698g	1538	TDEL0A07020	693	SAKL0A02618g	109	KLLA0B10307g	931	AFL169C	3046	KLTH0A05522g	227
ZYRO0C05720g	1539	TDEL0A07010	692	SAKL0A02640g	110	KLLA0B10285g	930	AFL168W	3047	KLTH0A05500g	226
ZYRO0C05742g	1540	TDEL0A07000	691	SAKL0A02662g	111	KLLA0B10263g	929	AFL167C	3048	KLTH0A05478g	225
ZYRO0C05808g	1543	TDEL0A06990	690	SAKL0A02684g	112	KLLA0B10241g	928	AFL166C	3049
ZYRO0C05830g	1544	TDEL0A06980	689	Sklu_YGOB_Anc_6.284	114			AFL165W	3050	KLTH0H02552g	4588
ZYRO0C05852g	1545			SAKL0A02728g	115	KLLA0D12518g	2512	AFL164C	3051	KLTH0H02574g	4589
ZYRO0C05918g	1548	TDEL0A06950	686	SAKL0A02772g	117	KLLA0D12540g	2513	AFL163C	3052	KLTH0H02596g	4590
ZYRO0C05940g	1549	TDEL0A06940	685	SAKL0A02794g	118	KLLA0D12562g	2514	AFL162C	3053	KLTH0H02618g	4591
ZYRO0C05962g	1550	TDEL0D05810	2824	SAKL0F02090g	2905	KLLA0F09955g	4373	AER357C	2877	KLTH0G01936g	3711
ZYRO0C06006g	1551	TDEL0D05800	2823	SAKL0F02134g	2906	KLLA0F09999g	4375	AFR549W	3770	KLTH0G01980g	3712
ZYRO0C06028g	1552	TDEL0D05790	2822	SAKL0F02156g	2907	KLLA0F10021g	4376	AFR548C	3769	KLTH0G02002g	3713
ZYRO0C06050g	1553	TDEL0D05780	2821	SAKL0F02222g	2910	KLLA0F10065g	4378	AFR547W	3768	KLTH0G02046g	3715
ZYRO0C06072g	1554	TDEL0D05770	2820	SAKL0F02244g	2911	KLLA0F10087g	4379	AFR546W	3767	KLTH0G02068g	3716
ZYRO0C06138g	1555	TDEL0F03350	3805	SAKL0F06666g	3073	KLLA0D15543g	2635	AAR099W	286	KLTH0E05192g	2266
ZYRO0C06160g	1556	TDEL0F03360	3806	SAKL0F06688g	3074	KLLA0D15565g	2636	AAR100C	287	KLTH0E05170g	2265
ZYRO0C06204g	1557	TDEL0F03370	3807	SAKL0F06710g	3075	KLLA0D15576g	2637			KLTH0E05148g	2264
ZYRO0C06248g	1558	TDEL0F03380	3808									Translocation 4
ZYRO0C06270g	1559	TDEL0F03390	3809	SAKL0B06116g	693	KLLA0B12914g	1050	ABL019W	576	KLTH0E13948g	2651
ZYRO0C06336g	1561	TDEL0F03400	3810	SAKL0F06886g	3078	KLLA0D15631g	2638	AGR251C	4604	KLTH0E05104g	2263
ZYRO0C06358g	1562	TDEL0F03410	3811	SAKL0F06908g	3079	KLLA0D15653g	2639	AGR250C	4603	KLTH0E05082g	2262	Synteny break 9
ZYRO0C06380g	1563	TDEL0F03420	3812	SAKL0F03828g	2969	KLLA0B11451g	983	AAR028W	215	KLTH0F13970g	3376
ZYRO0C06402g	1564	TDEL0F03430	3813	SAKL0F03806g	2968	KLLA0B11429g	982	AAR029W	216	KLTH0F13992g	3377
ZYRO0C06424g	1565	TDEL0F03440	3814	SAKL0F03784g	2967	KLLA0B11407g	981	AAR030W	217	KLTH0F14014g	3378
ZYRO0C06446g	1566	TDEL0F03450	3815	SAKL0F03762g	2966	KLLA0B11385g	980	AAR031W	218	KLTH0F14036g	3379
ZYRO0C06468g	1567	TDEL0F03470	3817	SAKL0F03696g	2963	KLLA0B09658g	900	AAR033W	220	KLTH0D13750g	1858
ZYRO0C06490g	1568	TDEL0F03480	3818	SAKL0F03674g	2962	KLLA0B11319g	977	ADR036C	1791	KLTH0F14102g	3382
ZYRO0C06512g	1569	TDEL0A04680	459	SAKL0G06688g	3782	KLLA0E03323g	2974	AFR407C	3625	Kthe_YGOB_Anc_5.602	3862
ZYRO0C06534g	1570	TDEL0A04670	458	SAKL0G06666g	3781	KLLA0E03345g	2975	AFR408C	3626	KLTH0G05456g	3861
ZYRO0C06556g	1571	TDEL0A04660	457	SAKL0G06644g	3780	KLLA0E03367g	2976	AFR409W	3627	KLTH0G05434g	3860
ZYRO0C06600g	1572	TDEL0A04650	456	SAKL0G06578g	3778	KLLA0E03411g	2977	AFR411C	3629	KLTH0G05390g	3859
ZYRO0C06622g	1573	TDEL0A04640	455	SAKL0G06556g	3777	KLLA0E03433g	2978	AFR412C	3630	KLTH0G05368g	3858
ZYRO0C06644g	1574	TDEL0A04630	454	SAKL0G06534g	3776	KLLA0E03455g	2979	AFR413C	3631	KLTH0G05346g	3857
ZYRO0C06666g	1575			SAKL0G06512g	3775	KLLA0E03477g	2980			KLTH0G05324g	3856
ZYRO0C06688g	1576	TDEL0A04620	453	SAKL0G06490g	3774	KLLA0E03499g	2981	AFR373W	3591	KLTH0G05302g	3855
ZYRO0C06710g	1577	TDEL0A04610	452	SAKL0G06468g	3773	KLLA0E03521g	2982	AFR374C	3592	KLTH0G05280g	3854
ZYRO0C06732g	1578	TDEL0A04600	451	SAKL0G06446g	3772	KLLA0E03543g	2983	AFR375W	3593	KLTH0G05258g	3853
ZYRO0C06754g	1579	TDEL0A04590	450	SAKL0G06424g	3771	KLLA0E03565g	2984	AFR376W	3594	KLTH0G05236g	3852
ZYRO0C06776g	1580	TDEL0A04580	449	SAKL0G06402g	3770	KLLA0E03587g	2985	AFR377C	3595	KLTH0G05214g	3851
ZYRO0C06798g	1581	TDEL0A04570	448	SAKL0G06380g	3769	KLLA0E03609g	2986	ADR160W	1916	KLTH0G05192g	3850
ZYRO0C06820g	1582	TDEL0A04560	447	SAKL0G06358g	3768	KLLA0E03631g	2987	ADR161W	1917	KLTH0G05170g	3849
ZYRO0C06842g	1583	TDEL0G04110	4437	SAKL0A08536g	365
ZYRO0C06864g	1584	TDEL0G04120	4438	SAKL0A08602g	368	KLLA0F20273g	4822	AGR266C	4619	KLTH0C10186g	1205
ZYRO0C06886g	1585	TDEL0G04130	4439	SAKL0A08580g	367	KLLA0F20295g	4823	AGR265W	4618	KLTH0C10208g	1206
ZYRO0C06908g	1586	TDEL0G04140	4440	SAKL0A08558g	366	KLLA0F20317g	4824	AGR264C	4617	KLTH0C10230g	1207
ZYRO0C06930g	1587	TDEL0G04150	4441			KLLA0F20339g	4825	AGR263C	4616	KLTH0C10252g	1208
ZYRO0C06952g	1588	TDEL0G04160	4442	SAKL0A08668g	371	KLLA0F20361g	4826	AGR262W	4615	KLTH0C10274g	1209
Zrou_YGOB_Anc_6.53	1589	TDEL0G04170	4443	SAKL0E02178g	2240	KLLA0F20383g	4827	AGR261W	4614	KLTH0C10296g	1210
ZYRO0C06996g	1590	TDEL0G04180	4444	SAKL0E02156g	2239	KLLA0F20405g	4828	AGR260W	4613	KLTH0C10318g	1211
ZYRO0C07018g	1591	TDEL0G04190	4445	SAKL0E02134g	2238	KLLA0F20449g	4829	AGR259C	4612	KLTH0C10340g	1212
ZYRO0C07040g	1592	TDEL0G04200	4446	SAKL0E02112g	2237	KLLA0F20460g	4830	AGR258C	4611	KLTH0C10362g	1213
ZYRO0C07062g	1593	TDEL0G04210	4447	SAKL0E02090g	2236	KLLA0F20471g	4831	AGR257C	4610	KLTH0C10384g	1214
ZYRO0C07084g	1594	TDEL0G04220	4448	SAKL0E02068g	2235	KLLA0F20504g	4832	AGR256W	4609	KLTH0C10406g	1215
ZYRO0C07106g	1595	TDEL0G04230	4449	SAKL0E02024g	2233	KLLA0F09449g	4353	AFR155W	3370	KLTH0C10428g	1216
ZYRO0C07172g	1597	TDEL0G04240	4450	SAKL0E01980g	2232	KLLA0C05852g	1391	ACL020W	1035	KLTH0C10582g	1222
ZYRO0C07194g	1598	TDEL0G04250	4451	SAKL0E01958g	2231	KLLA0C05874g	1392	ACL019C	1036	KLTH0C10604g	1223
ZYRO0C07216g	1599	TDEL0G04260	4452	SAKL0E01914g	2229	KLLA0C05918g	1394	ACL017C	1038	KLTH0C10648g	1225
ZYRO0C07238g	1600	TDEL0G04270	4453	SAKL0E01892g	2228	KLLA0C05940g	1395			KLTH0C10670g	1226
ZYRO0C07282g	1601	TDEL0G04290	4455	SAKL0E01782g	2225	KLLA0C05962g	1396	ACL016C	1039	KLTH0C10714g	1227
ZYRO0C07304g	1602	TDEL0G04300	4456	SAKL0E01760g	2224	KLLA0C05984g	1397	ACL015W	1040	KLTH0C10736g	1228
ZYRO0C07326g	1603	TDEL0G04310	4457	SAKL0E01738g	2223	KLLA0C06006g	1398	ACL014C	1041	KLTH0C10758g	1229
ZYRO0C07348g	1604	TDEL0G04320	4458	SAKL0E01716g	2222	KLLA0C06028g	1399	ACL013C	1042	KLTH0C10780g	1230
ZYRO0C07370g	1605	TDEL0G04330	4459	SAKL0E01694g	2221	KLLA0C06050g	1400	ACL012W	1043	KLTH0C10802g	1231
ZYRO0C07392g	1606	TDEL0G04340	4460	SAKL0E01672g	2220	KLLA0C06072g	1401	ACL011C	1044	KLTH0C10824g	1232
ZYRO0C07414g	1607	TDEL0G04350	4461	SAKL0E01650g	2219	KLLA0C06094g	1402	ACL010C	1045	KLTH0C10846g	1233
ZYRO0C07436g	1608	TDEL0G04360	4462	SAKL0E01628g	2218			ACL009C	1046	KLTH0C10868g	1234
ZYRO0C07458g	1609	TDEL0G04370	4463	SAKL0E01606g	2217	KLLA0C06116g	1403	ACL008C	1047	KLTH0C10890g	1235
ZYRO0C07480g	1610	TDEL0G04380	4464	SAKL0E01584g	2216	KLLA0C06138g	1404	ACL006W	1049	KLTH0C10912g	1236
ZYRO0C07502g	1611	TDEL0G04390	4465	SAKL0E01562g	2215	KLLA0C06160g	1405	ACL005C	1050	KLTH0C10934g	1237
ZYRO0C07524g	1612	TDEL0G04400	4466	SAKL0E01540g	2214	KLLA0C06182g	1406	ACL004W	1051	KLTH0C10956g	1238
ZYRO0C07546g	1613	TDEL0G04410	4467	SAKL0E01518g	2213	KLLA0C06204g	1407	ACL003C	1052	KLTH0C10978g	1239
ZYRO0C07612g	1614	TDEL0G04420	4468	SAKL0E01474g	2212	KLLA0D01331g	2039	ACL002C	1053	KLTH0C11044g	1240
ZYRO0C07634g	1615	TDEL0G04430	4469	SAKL0E01408g	2210	KLLA0D01287g	2037	ACR001C	1055	KLTH0C11110g	1242
ZYRO0C07678g	1616	TDEL0G04440	4470	SAKL0E01452g	2211	KLLA0D01309g	2038	ACL001C	1054	KLTH0C11066g	1241
ZYRO0C07700g	1617	TDEL0G04450	4471	SAKL0E01386g	2209	KLLA0D01265g	2036	ACR003C	1057	KLTH0C11132g	1243
ZYRO0C07722g	1618	TDEL0G04460	4472	SAKL0E01342g	2207	KLLA0D01243g	2035			KLTH0C11154g	1244
ZYRO0C07744g	1619	TDEL0G04470	4473	SAKL0E01364g	2208	KLLA0D01221g	2034	ACR004W	1058	KLTH0C11176g	1245
ZYRO0C07788g	1620	TDEL0G04480	4474	SAKL0E01210g	2205	KLLA0D01155g	2033	ACR005W	1059	KLTH0C11220g	1246
ZYRO0C07810g	1621	TDEL0G04490	4475	Sklu_YGOB_Anc_6.20b	2203	KLLA0D01133g	2032	ACR006C	1060	KLTH0C11242g	1247
ZYRO0C07832g	1622	TDEL0G04500	4476	SAKL0E01144g	2202	KLLA0D01111g	2031	ACR007W	1061	KLTH0C11264g	1248
ZYRO0C07854g	1623	TDEL0G04510	4477			KLLA0D01089g	2030	ACR008W	1062	KLTH0C11286g	1249
ZYRO0C07876g	1624	TDEL0G04520	4478	SAKL0E01100g	2201	KLLA0D01067g	2029	ACR009W	1063	KLTH0C11308g	1250
ZYRO0C07898g	1625	TDEL0G04530	4479	SAKL0E01078g	2200	KLLA0D01045g	2028	ACR010C	1064	KLTH0C11330g	1251
ZYRO0C07920g	1626	TDEL0G04540	4480	SAKL0E01056g	2199	KLLA0D01023g	2027	ACR011C	1065	KLTH0C11352g	1252
ZYRO0C07942g	1627	TDEL0G04550	4481	SAKL0E01012g	2197	KLLA0D00979g	2025	ACR012C	1066	KLTH0C11396g	1254
ZYRO0C07964g	1628	TDEL0G04580	4484	SAKL0E00946g	2196	KLLA0D00902g	2024	ACR013C	1067	KLTH0C11462g	1256
ZYRO0C07986g	1629	TDEL0D05530	2796	SAKL0F02926g	2938	KLLA0E04731g	3037	AFR304W	3522	KLTH0F14674g	3404
ZYRO0C08008g	1630	TDEL0G02020	4228	SAKL0C04884g	1186	KLLA0A06424g	271	AEL135C	2385	KLTH0F04356g	2974
ZYRO0C08030g	1631	TDEL0G02010	4227	SAKL0C04862g	1185	KLLA0A06402g	270	AEL136C	2384	KLTH0F04334g	2973
ZYRO0C08052g	1632	TDEL0G02000	4226	SAKL0C04840g	1184	KLLA0A06336g	269	AEL137W	2383	KLTH0F04312g	2972
ZYRO0C08074g	1633	TDEL0H02060	4724	SAKL0F08558g	3147	KLLA0C08349g	1501	ADL077C	1677	KLTH0A04224g	169
ZYRO0C08096g	1634	TDEL0H02050	4723	SAKL0F08580g	3148	KLLA0C08327g	1500	ADL076W	1678	KLTH0A04246g	170
ZYRO0C08118g	1635	TDEL0H02020	4720	SAKL0F08602g	3149	KLLA0C08305g	1499	ADL075W	1679	KLTH0A04268g	171
ZYRO0C08162g	1637	TDEL0H02010	4719	SAKL0F08668g	3152	KLLA0C08239g	1496	ADL072C	1682	KLTH0A04334g	174
ZYRO0C08184g	1638	TDEL0H02000	4718	SAKL0F08690g	3153	KLLA0C08217g	1495	ADL071C	1683	KLTH0A04378g	176
ZYRO0C08206g	1639					KLLA0C08195g	1494	ADL069W	1685	KLTH0A04400g	177
ZYRO0C08228g	1640	TDEL0H01990	4717	SAKL0F08712g	3154	KLLA0C08173g	1493	ADL068W	1686	KLTH0A04422g	178
ZYRO0C08250g	1641	TDEL0H01980	4716	SAKL0F08734g	3155	KLLA0C08151g	1492	ADL067C	1687	KLTH0A04444g	179
ZYRO0C08272g	1642	TDEL0H01970	4715	SAKL0F08756g	3156	KLLA0C08107g	1491	ADL066C	1688	KLTH0A04466g	180
ZYRO0C08338g	1644	TDEL0H01960	4714	SAKL0F08822g	3158	KLLA0C08063g	1490	ADL065W	1689	KLTH0A04510g	181
ZYRO0C08360g	1645	TDEL0H01950	4713	SAKL0F08844g	3159	KLLA0C08041g	1489	ADL064W	1690	KLTH0A04532g	182
ZYRO0C08382g	1646	TDEL0H01940	4712	SAKL0F08866g	3160	KLLA0C08019g	1488	ADL063W	1691	KLTH0A04554g	183
ZYRO0C08404g	1647	TDEL0H01930	4711	SAKL0F08888g	3161	KLLA0C07997g	1487	ADL062W	1692	KLTH0A04576g	184
ZYRO0C08426g	1648	TDEL0H01920	4710	SAKL0F08910g	3162	KLLA0C07975g	1486	ADL061W	1693	KLTH0A04598g	185
ZYRO0C08448g	1649	TDEL0H01910	4709	SAKL0F08932g	3163	KLLA0C07953g	1485	ADL060W	1694	KLTH0A04620g	186
ZYRO0C08470g	1650	TDEL0H01900	4708	SAKL0F08954g	3164	KLLA0C07931g	1484	ADL059C	1695	KLTH0A04642g	187
ZYRO0C08492g	1651	TDEL0H01890	4707	SAKL0F08976g	3165	KLLA0C07909g	1483	ADL058W	1696	KLTH0A04664g	188
ZYRO0C08514g	1652	TDEL0H01880	4706	SAKL0F08998g	3166	KLLA0C07887g	1482	ADL057W	1697	KLTH0A04686g	189
ZYRO0C08536g	1653	TDEL0H01870	4705	SAKL0F09020g	3167	KLLA0C07865g	1481	ACL048W	1007	KLTH0A04708g	190
ZYRO0C08558g	1654	TDEL0H01860	4704	SAKL0F09042g	3168	KLLA0C07843g	1480	ACL047W	1008	KLTH0A04730g	191
ZYRO0C08580g	1655	TDEL0H01850	4703	SAKL0F09064g	3169	KLLA0C07821g	1479	ACL046C	1009	KLTH0A04752g	192
ZYRO0C08602g	1656	TDEL0H01840	4702	SAKL0F09086g	3170	KLLA0C07799g	1478	ACL045W	1010	KLTH0A04774g	193
ZYRO0C08646g	1657	TDEL0H01830	4701	SAKL0F09108g	3171	KLLA0C07777g	1477	ACL044W	1011	KLTH0A04796g	194
ZYRO0C08668g	1658	TDEL0H01820	4700	SAKL0F09152g	3173	KLLA0C07755g	1476	ACL043W	1012	KLTH0A04818g	195
ZYRO0C08690g	1659	TDEL0H01810	4699	SAKL0F09174g	3174	KLLA0C07744g	1475	ACL042W	1013	KLTH0A04840g	196
ZYRO0C08712g	1660	TDEL0H01800	4698	SAKL0F09196g	3175	KLLA0C07733g	1474	ACL041C	1014	KLTH0A04862g	197
ZYRO0C08756g	1661	TDEL0H01790	4697	SAKL0F09262g	3177	KLLA0C07711g	1473	ACL025C	1030	KLTH0A04884g	198
ZYRO0C08778g	1662	TDEL0H01780	4696	SAKL0F09284g	3178	KLLA0C07689g	1472	ACL026W	1029	KLTH0A04906g	199
ZYRO0C08800g	1663	TDEL0H01770	4695	SAKL0F09306g	3179	KLLA0C07667g	1471	ACL027C	1028	KLTH0A04928g	200
ZYRO0C08822g	1664	TDEL0H01760	4694	SAKL0F09328g	3180	KLLA0C07645g	1470	ACL028W	1027	KLTH0A04950g	201
ZYRO0C08844g	1665	TDEL0H01750	4693	SAKL0F09350g	3181	KLLA0C07623g	1469	ACL029W	1026	KLTH0A04972g	202
ZYRO0C08866g	1666	TDEL0H01740	4692	SAKL0F09394g	3183	KLLA0C07601g	1468	ACL030C	1025	KLTH0A04994g	203
ZYRO0C08888g	1667	TDEL0H01730	4691	SAKL0F09416g	3184	KLLA0C07579g	1467	ACL031C	1024	KLTH0A05016g	204
ZYRO0C08910g	1668	TDEL0H01720	4690	SAKL0F09438g	3185	KLLA0C09328g	1543
ZYRO0C08932g	1669	TDEL0H01710	4689	SAKL0F09460g	3186	KLLA0C09306g	1542	ACL032C	1023	KLTH0A05038g	205
ZYRO0C08954g	1670	TDEL0H01700	4688	SAKL0F09482g	3187	KLLA0C09284g	1541	ACL033C	1022	KLTH0A05060g	206
ZYRO0C08976g	1671	TDEL0H01690	4687	SAKL0F09504g	3188	KLLA0C09262g	1540	ACL034W	1021	KLTH0A05082g	207
ZYRO0C08998g	1672	TDEL0H01680	4686	SAKL0F09526g	3189	KLLA0C09240g	1539	ACL035C	1020	KLTH0A05104g	208
ZYRO0C09020g	1673	TDEL0H01670	4685	SAKL0F09548g	3190	KLLA0C09196g	1537	ACL036W	1019	KLTH0A05126g	209
ZYRO0C09042g	1674	TDEL0H01660	4684	SAKL0F09570g	3191	KLLA0C09174g	1536	ACL037W	1018	KLTH0A05148g	210
ZYRO0C09064g	1675	TDEL0H01650	4683	SAKL0F09592g	3192	KLLA0F05940g	4194	ACL038C	1017	KLTH0A05170g	211
ZYRO0C09086g	1676	TDEL0H01640	4682	SAKL0F09614g	3193	KLLA0F05918g	4193	ACL039W	1016	KLTH0A05192g	212
ZYRO0C09108g	1677	TDEL0H01630	4681	SAKL0F09636g	3194	KLLA0F05896g	4192	ACL040C	1015	KLTH0A05214g	213
ZYRO0C09130g	1678	TDEL0H01620	4680			KLLA0F05841g	4191	ACL024W	1031	KLTH0A05236g	214
ZYRO0C09152g	1679	TDEL0H01610	4679	SAKL0F09702g	3195	KLLA0F05819g	4190	ACL023C	1032
ZYRO0C09174g	1680	TDEL0H01590	4677	SAKL0F09724g	3196	KLLA0F05797g	4189	ACL022W	1033	KLTH0A05258g	215
ZYRO0C09196g	1681			SAKL0F09746g	3197	KLLA0F05775g	4188
ZYRO0C09218g	1682	TDEL0H01580	4676	SAKL0F09768g	3198	KLLA0F05753g	4187	ACL021C	1034	KLTH0A05280g	216
ZYRO0C09240g	1683	TDEL0H01570	4675	SAKL0F09812g	3200	KLLA0F05731g	4186	AFR157W	3372	KLTH0A05302g	217
ZYRO0C09262g	1684	TDEL0H01560	4674	SAKL0F09834g	3201	KLLA0F05676g	4185	AFR158W	3373	KLTH0A05324g	218
ZYRO0C09284g	1685	TDEL0H01550	4673	SAKL0F09856g	3202	KLLA0F05654g	4184	AFR159C	3374	KLTH0A05346g	219
ZYRO0C09306g	1686	TDEL0H01540	4672	SAKL0F09878g	3203	KLLA0F05632g	4183	AFR160C	3375	KLTH0A05368g	220
ZYRO0C09328g	1687	TDEL0H01530	4671	SAKL0F09900g	3204	KLLA0F05610g	4182	AFR161C	3376	KLTH0A05390g	221
ZYRO0C09350g	1688	TDEL0H01520	4670	SAKL0F09922g	3205	KLLA0F05588g	4181	AFR162C	3377	KLTH0A05412g	222
ZYRO0C09372g	1689	TDEL0H01510	4669			KLLA0F05555g	4180	AFR163C	3378	KLTH0A05434g	223
ZYRO0C09394g	1690	TDEL0H01500	4668	SAKL0F09988g	3207	KLLA0F05511g	4179	ADR109W	1864	KLTH0H02530g	4587
ZYRO0C09416g	1691	TDEL0H01490	4667	SAKL0F10032g	3209	KLLA0F05489g	4178	ADR107W	1862	KLTH0H02486g	4585
ZYRO0C09438g	1692	TDEL0H01480	4666	SAKL0F10054g	3210	KLLA0F05467g	4177	ADR106W	1861	KLTH0H02464g	4584
ZYRO0C09460g	1693	TDEL0H01470	4665	SAKL0F10076g	3211	KLLA0F05445g	4176	ADR105W	1860	KLTH0H02442g	4583
ZYRO0C09482g	1694	TDEL0H01460	4664	SAKL0F10098g	3212	KLLA0F05423g	4175	ADR104C	1859	KLTH0H02420g	4582
Zrou_YGOB_Anc_7.299	1695	TDEL0H01450	4663	Sklu_YGOB_Anc_7.299	3213	Klac_YGOB_Anc_7.299	4174	ADR103C	1858	Kthe_YGOB_Anc_7.299	4581
ZYRO0C09504g	1696	TDEL0H01420	4660	SAKL0F10120g	3214	KLLA0F05401g	4173	ADR102W	1857	KLTH0H02398g	4580	Translocation 5
ZYRO0C09548g	1697	TDEL0H01430	4661	SAKL0D12188g	2036	KLLA0A07997g	341	ACL088C	966	KLTH0C03036g	901
ZYRO0C09570g	1698	TDEL0A01230	114	SAKL0E12760g	2698	KLLA0D08239g	2326	ABL135C	459	KLTH0B06908g	626
ZYRO0C09592g	1699	TDEL0A01220	113	SAKL0E12782g	2699	KLLA0D08261g	2327	ABL136C	458	KLTH0B06930g	627
ZYRO0C09614g	1700	TDEL0A01210	112	SAKL0E12804g	2700	KLLA0D08283g	2328	ABL137W	457	KLTH0B06952g	628
ZYRO0C09636g	1701	TDEL0A01200	111	SAKL0E12826g	2701	KLLA0D08305g	2329	ABL138W	456	KLTH0B06974g	629
ZYRO0C09680g	1702	TDEL0A01170	108	SAKL0E12848g	2702	KLLA0D08327g	2330	ABL139C	455	KLTH0B06996g	630
ZYRO0C09702g	1703	TDEL0A01160	107	SAKL0E12870g	2703	KLLA0D08349g	2331	ABL140W	454	KLTH0B07018g	631
ZYRO0C09724g	1704	TDEL0A01140	105	SAKL0E12892g	2704	KLLA0D08371g	2332	ABL141C	453	KLTH0B07040g	632
ZYRO0C09746g	1705	TDEL0A01130	104	SAKL0E12936g	2706	KLLA0D08393g	2333	ABL142C	452	KLTH0B07084g	634
ZYRO0C09768g	1706	TDEL0A01120	103	SAKL0E12958g	2707	KLLA0D08415g	2334	ABL143C	451	KLTH0B07106g	635
ZYRO0C09790g	1707	TDEL0A01110	102	SAKL0E12980g	2708	KLLA0D08437g	2335	ABL144C	450	KLTH0B07128g	636
ZYRO0C09812g	1708	TDEL0A01100	101	SAKL0E13002g	2709	KLLA0D08459g	2336	ABL145W	449	KLTH0B07150g	637
ZYRO0C09834g	1709	TDEL0A01090	100	SAKL0E13024g	2710	KLLA0D08481g	2337	AGL040C	4313	KLTH0B07172g	638
ZYRO0C09856g	1710	TDEL0A01080	99	SAKL0E13046g	2711	KLLA0D08503g	2338	ABL146C	448	KLTH0B07194g	639
ZYRO0C09878g	1711	TDEL0A01070	98	SAKL0E13068g	2712	KLLA0D08514g	2339	ABL147W	447	KLTH0B07216g	640
ZYRO0C09900g	1712	TDEL0A01060	97	SAKL0E13090g	2713	KLLA0D08536g	2340	ABL148C	446	KLTH0B07238g	641
ZYRO0C09922g	1713	TDEL0A01050	96	SAKL0E13112g	2714	KLLA0D08558g	2341	ABL149W	445	KLTH0B07260g	642
ZYRO0C09944g	1714	TDEL0A01040	95	SAKL0E13134g	2715	KLLA0D08580g	2342	ABL150W	444	KLTH0B07282g	643
ZYRO0C09966g	1715	TDEL0A01030	94	SAKL0E13156g	2716	KLLA0D08624g	2343			KLTH0B07304g	644
ZYRO0C10010g	1716	TDEL0A01020	93	SAKL0E13178g	2717	KLLA0D08668g	2345	ABL151W	443	KLTH0B07348g	646
ZYRO0C10032g	1717	TDEL0A01010	92	SAKL0E13200g	2718	KLLA0D08690g	2346	ABL152W	442	KLTH0B07370g	647
ZYRO0C10054g	1718	TDEL0A01000	91	SAKL0E13222g	2719	KLLA0F20966g	4853	ABL153W	441	KLTH0B07392g	648
ZYRO0C10076g	1719	TDEL0A00980	89	SAKL0E13244g	2720	KLLA0F20944g	4852	ABL154W	440	KLTH0B07414g	649
ZYRO0C10098g	1720	TDEL0A00970	88	SAKL0E13266g	2721	KLLA0F20922g	4851	ABL155C	439	KLTH0B07436g	650
ZYRO0C10120g	1721	TDEL0A00950	86	SAKL0E13310g	2723	KLLA0F20878g	4849			KLTH0B07502g	652
ZYRO0C10142g	1722			SAKL0E13332g	2724	KLLA0F20856g	4848			KLTH0B07524g	653
ZYRO0C10164g	1723	TDEL0A00940	85	SAKL0E13354g	2725	KLLA0F20834g	4847	ABL158C	436	KLTH0B07546g	654
ZYRO0C10186g	1724	TDEL0A00930	84	SAKL0E13376g	2726	KLLA0F20812g	4846	ABL159W	435	KLTH0B07568g	655
ZYRO0C10208g	1725	TDEL0A00920	83	SAKL0E13398g	2727	KLLA0F20790g	4845	ABL160C	434	KLTH0B07590g	656
ZYRO0C10230g	1726	TDEL0A00910	82	SAKL0E13420g	2728	KLLA0F20768g	4844	ABL161C	433	KLTH0B07612g	657
ZYRO0C10252g	1727	TDEL0A00900	81	SAKL0E13442g	2729	KLLA0D18887g	2775	ABL162C	432	KLTH0B07634g	658
ZYRO0C10274g	1728	TDEL0A00890	80	SAKL0E13464g	2730	KLLA0D18909g	2776	ABL163W	431	KLTH0B07656g	659
ZYRO0C10296g	1729	TDEL0A00880	79	SAKL0E13486g	2731	KLLA0D18942g	2777	ABL164C	430	KLTH0B07678g	660
ZYRO0C10318g	1730	TDEL0A00870	78	SAKL0E13530g	2733	KLLA0D18986g	2779	ABL165C	429	KLTH0B07700g	661
ZYRO0C10340g	1731	TDEL0A00860	77	SAKL0E13552g	2734	KLLA0D19008g	2780	ABL166W	428	KLTH0B07722g	662
ZYRO0C10384g	1733			SAKL0E13574g	2735
ZYRO0C10428g	1735	TDEL0A00850	76
ZYRO0C10450g	1736	TDEL0A00840	75	SAKL0E13618g	2737	KLLA0D19041g	2781	ABL174C	420	KLTH0B07744g	663
ZYRO0C10472g	1737	TDEL0A00830	74	SAKL0E13640g	2738	KLLA0D19063g	2782	ABL173C	421	KLTH0B07766g	664
ZYRO0C10494g	1738	TDEL0A00820	73	SAKL0E13662g	2739	Klac_YGOB_Anc_2.39b	2783	ABL172C	422	KLTH0B07788g	665
ZYRO0C10516g	1739	TDEL0A00810	72	SAKL0E13684g	2740	KLLA0D19118g	2785	ABL171W	423	KLTH0B07810g	666
Zrou_YGOB_Anc_2.37	1740	TDEL0A00800	71	Sklu_YGOB_Anc_2.37	2741	KLLA0D19129g	2786	ABL170C	424	Kthe_YGOB_Anc_2.37	667
ZYRO0C10538g	1741	TDEL0A00790	70	SAKL0E13706g	2742	KLLA0D19140g	2787	ABL169W	425	KLTH0B07832g	668
ZYRO0C10560g	1742	TDEL0A00780	69	SAKL0E13728g	2743	KLLA0D19162g	2788	ABL168C	426	KLTH0B07854g	669
ZYRO0C10582g	1743	TDEL0A00770	68	SAKL0E13750g	2744	KLLA0D19184g	2789	ABL175C	419	KLTH0B07876g	670
ZYRO0C10604g	1744	TDEL0A00760	67	SAKL0E13772g	2745	KLLA0D19206g	2790	ABL176W	418	KLTH0B07898g	671
ZYRO0C10626g	1745	TDEL0A00750	66	SAKL0E13794g	2746	KLLA0D19228g	2791	ABL177W	417	KLTH0B07920g	672
ZYRO0C10648g	1746	TDEL0A00740	65	SAKL0E13816g	2747	KLLA0D19250g	2792	ABL178W	416	KLTH0B07942g	673
ZYRO0C10670g	1747	TDEL0A00730	64	SAKL0E13838g	2748	KLLA0D19272g	2793	ABL179C	415	KLTH0B07964g	674
ZYRO0C10692g	1748	TDEL0A00720	63	SAKL0E13860g	2749	KLLA0D19294g	2794	ABL180W	414	KLTH0B07986g	675
ZYRO0C10736g	1749	TDEL0E03730	3275	SAKL0G11440g	3983	KLLA0D04444g	2166	ACR052W	1106	KLTH0G07480g	3952
ZYRO0C10758g	1750	TDEL0E03720	3274	SAKL0G11418g	3982	KLLA0D04466g	2167	ACR053W	1107	KLTH0G07458g	3951
ZYRO0C10780g	1751	TDEL0E03710	3273	SAKL0G11396g	3981	KLLA0D04488g	2168	ACR054C	1108	KLTH0G07436g	3950
ZYRO0C10802g	1752	TDEL0E03700	3272	SAKL0G11374g	3980	KLLA0D04510g	2169	ACR055W	1109	KLTH0G07414g	3949
ZYRO0C10824g	1753	TDEL0E03690	3271	SAKL0G11352g	3979	KLLA0E11859g	3355	ACR056W	1110	KLTH0G07392g	3948
ZYRO0C10846g	1754	TDEL0E03680	3270	SAKL0G11330g	3978	KLLA0E11837g	3354	ACR057C	1111	KLTH0G07370g	3947
ZYRO0C10868g	1755	TDEL0E03670	3269	SAKL0G11308g	3977	KLLA0E11815g	3353	ACR059W	1113	KLTH0G07348g	3946
ZYRO0C10890g	1756	TDEL0E03660	3268	SAKL0G11286g	3976	KLLA0E11793g	3352	ACR060W	1114	KLTH0G07326g	3945
ZYRO0C10912g	1757	TDEL0E03650	3267	SAKL0G11264g	3975	KLLA0E11771g	3351	ACR061C	1115	KLTH0G07304g	3944
ZYRO0C10978g	1758	TDEL0E03640	3266	Sklu_YGOB_YIL102C-A	3974	KLLA0E11727g	3350	Agos_YGOB_YIL102C-A	1116	Kthe_YGOB_YIL102C-A	3943
ZYRO0C11000g	1759	TDEL0E03630	3265	SAKL0G11220g	3973	KLLA0E11705g	3349	ACR063C	1117	KLTH0G07260g	3942
ZYRO0C11022g	1760	TDEL0E03620	3264	SAKL0G11198g	3972	KLLA0E11683g	3348	ACR064W	1118	KLTH0G07238g	3941
ZYRO0C11044g	1761	TDEL0E03610	3263	SAKL0G11176g	3971	KLLA0E11661g	3347	ACR065C	1119	KLTH0G07216g	3940
ZYRO0C11066g	1762	TDEL0E03590	3261	SAKL0G11110g	3968	KLLA0E11595g	3344	ACR068W	1122	KLTH0G07128g	3936
ZYRO0C11088g	1763	TDEL0E03580	3260	SAKL0G11088g	3967	KLLA0E11573g	3343	ACR069C	1123	KLTH0G07106g	3935
ZYRO0C11110g	1764	TDEL0A04910	482	SAKL0G07304g	3806	KLLA0E16743g	3567	AER387C	2906	KLTH0E02398g	2146
ZYRO0C11132g	1765	TDEL0A04920	483	SAKL0G07326g	3807	KLLA0E16721g	3566	AER388C	2907	KLTH0E02420g	2147
ZYRO0C11154g	1766	TDEL0A04930	484	SAKL0G07348g	3808	KLLA0E16699g	3565	AER389C	2908	KLTH0E02442g	2148
ZYRO0C11176g	1767	TDEL0A04940	485	SAKL0G07370g	3809	KLLA0E16677g	3564	AER390W	2909	KLTH0E02464g	2149
ZYRO0C11198g	1768	TDEL0A04950	486	SAKL0G07392g	3810	KLLA0E16655g	3563	AER391C	2910	KLTH0E02486g	2150	Synteny break 10
ZYRO0C11220g	1769	TDEL0A04960	487	SAKL0G01782g	3572	KLLA0E21759g	3791	ACR092C	1146	KLTH0F16742g	3496
ZYRO0C11242g	1770	TDEL0A04970	488	SAKL0G01760g	3571	KLLA0E21781g	3792	ACR091W	1145	KLTH0F16764g	3497
ZYRO0C11264g	1771	TDEL0A04980	489	SAKL0G01738g	3570	KLLA0E21803g	3793	ACR090C	1144	KLTH0F16786g	3498
ZYRO0C11286g	1772	TDEL0A04990	490	SAKL0G01716g	3569	KLLA0E21825g	3794	ACR089C	1143	KLTH0F16808g	3499
ZYRO0C11308g	1773	TDEL0A05000	491	SAKL0G01694g	3568	KLLA0E21847g	3795	ACR088W	1142	KLTH0F16830g	3500
ZYRO0C11330g	1774	TDEL0A05010	492	SAKL0G01672g	3567	KLLA0E21869g	3796	ACR087C	1141	KLTH0F16852g	3501
ZYRO0C11352g	1775	TDEL0A05020	493	SAKL0G01650g	3566	KLLA0F07447g	4263	ACR086C	1140	KLTH0F16874g	3502
ZYRO0C11374g	1776	TDEL0B02860	1074	SAKL0G01606g	3564	KLLA0F16016g	4640	ACR084C	1138	KLTH0F16896g	3503
ZYRO0C11396g	1777	TDEL0B02850	1073	SAKL0G01584g	3563	KLLA0F15994g	4639	ACR083C	1137	KLTH0F16918g	3504
ZYRO0C11418g	1778	TDEL0G01050	4131	SAKL0H02442g	4437	KLLA0A05456g	228	AEL212W	2308	KLTH0H00902g	4515
ZYRO0C11440g	1779	TDEL0G01040	4130	SAKL0H02420g	4436	KLLA0A05434g	227	AEL213W	2307	KLTH0H00924g	4516
ZYRO0C11462g	1780	TDEL0G01030	4129	SAKL0H02398g	4435	KLLA0A05412g	226	AEL214C	2306	KLTH0H00946g	4517
ZYRO0C11484g	1781	TDEL0G01020	4128	SAKL0H02376g	4434	KLLA0A05390g	225	AEL215C	2305	KLTH0H00836g	4512
ZYRO0C11506g	1782	TDEL0G01010	4127	SAKL0H02354g	4433	KLLA0A05368g	224	AEL216C	2304	KLTH0H00814g	4511
ZYRO0C11528g	1783	TDEL0G00990	4125	SAKL0H02310g	4431	KLLA0A05324g	222	AEL218W	2302	KLTH0H00770g	4509
ZYRO0C11550g	1784	TDEL0G00980	4124	SAKL0H02288g	4430	KLLA0A05302g	221	ABR208W	807	Kthe_YGOB_Anc_5.74	4507
ZYRO0C11572g	1785	TDEL0G00970	4123	SAKL0H02266g	4429	KLLA0A05280g	220	ABR207W	806	KLTH0H00726g	4506
ZYRO0C11594g	1786	TDEL0G00960	4122	SAKL0H02244g	4428	KLLA0A05258g	219	ABR206W	805	KLTH0H00704g	4505
ZYRO0C11616g	1787	TDEL0G00950	4121	SAKL0H02222g	4427	KLLA0A05247g	218	ABR205C	804	KLTH0H00682g	4504
ZYRO0C11638g	1788	TDEL0G00940	4120	SAKL0H02200g	4426	KLLA0A05225g	217	AER302C	2823	KLTH0H00660g	4503
ZYRO0C11660g	1789	TDEL0G00930	4119	SAKL0H02178g	4425	KLLA0A05203g	216	AER301C	2822	KLTH0H00638g	4502
ZYRO0C11682g	1790	TDEL0G00920	4118	SAKL0H02156g	4424	KLLA0A05181g	215	AER300C	2821	KLTH0H00616g	4501
ZYRO0C11704g	1791	TDEL0G00910	4117	SAKL0H02134g	4423	KLLA0A05159g	214	AER299C	2820	KLTH0H00594g	4500
ZYRO0C11726g	1792	TDEL0G00900	4116	SAKL0H02112g	4422	KLLA0A05137g	213	AER298C	2819	KLTH0H00572g	4499
ZYRO0C11748g	1793	TDEL0G00890	4115	SAKL0H02101g	4421	KLLA0A05115g	212	AER297C	2818	KLTH0H00550g	4498
ZYRO0C11770g	1794	TDEL0G00880	4114	SAKL0H02068g	4420	KLLA0A05093g	211	AER296W	2817	KLTH0H00528g	4497
ZYRO0C11792g	1795	TDEL0G00870	4113	SAKL0H02046g	4419	KLLA0A09141g	381	AER295C	2816	KLTH0B08492g	697
ZYRO0C11814g	1796	TDEL0G00860	4112	SAKL0H02024g	4418	KLLA0A09185g	382	AER294C	2815	KLTH0B08514g	698
ZYRO0C11836g	1797	TDEL0G00850	4111	SAKL0H02002g	4417	KLLA0A09207g	383	AER293C	2814	KLTH0B08536g	699
ZYRO0C11858g	1798	TDEL0G00840	4110	SAKL0H01980g	4416	KLLA0A09229g	384	AER292C	2813	KLTH0B08558g	700
ZYRO0C11880g	1799	TDEL0G00830	4109	SAKL0H01958g	4415	KLLA0A09251g	385	AER291C	2812	KLTH0B08580g	701	Translocation 6
ZYRO0C11902g	1800	TDEL0G00820	4108	SAKL0H22044g	5253	KLLA0A09075g	378			KLTH0E07920g	2383
ZYRO0C11946g	1802	TDEL0A07670	758	SAKL0A00990g	39	KLLA0F07007g	4243	AGL222W	4123	KLTH0A07018g	294
ZYRO0C11968g	1803	TDEL0A07680	759	SAKL0A00968g	38	KLLA0F06985g	4242	AGL223C	4122	KLTH0A07040g	295
ZYRO0C11990g	1804	TDEL0A07690	760	SAKL0A00946g	37	KLLA0F06963g	4241	AGL224W	4121	KLTH0A07062g	296
ZYRO0C12012g	1805	TDEL0A07700	761	SAKL0A00924g	36	KLLA0F06941g	4240	AGL225C	4120	KLTH0A07084g	297
ZYRO0C12034g	1806	TDEL0A07710	762	SAKL0A00902g	35	KLLA0F06919g	4239	AGL226C	4119	KLTH0A07106g	298
ZYRO0C12056g	1807	TDEL0A07720	763	SAKL0A00858g	33	KLLA0F06897g	4238	AGL227W	4118	KLTH0A07128g	299
ZYRO0C12078g	1808	TDEL0F02980	3768	SAKL0C04576g	1172	KLLA0B07579g	811	AEL149C	2371	KLTH0F03916g	2955
Zrou_YGOB_RPL39	1809	TDEL0F02990	3769	SAKL0C04510g	1171	Klac_YGOB_RPL39	812	AEL150W	2370	Kthe_YGOB_RPL39	2954
ZYRO0C12122g	1810	TDEL0F03000	3770	SAKL0C04488g	1170	KLLA0B07601g	813	AEL151C	2369	KLTH0F03872g	2952
ZYRO0C12144g	1811	TDEL0F03010	3771	SAKL0C04466g	1169	KLLA0B07623g	814	AEL152W	2368	KLTH0F03850g	2951
ZYRO0C12166g	1812	TDEL0F03020	3772	SAKL0C04444g	1168	KLLA0B07645g	815	AFR619W	3840	KLTH0F03828g	2950
ZYRO0C12188g	1813	TDEL0F03030	3773	SAKL0C04422g	1167	KLLA0B07667g	816	AFR620W	3841	KLTH0F03806g	2949
ZYRO0C12210g	1814	TDEL0F03040	3774	SAKL0C04400g	1166	KLLA0B07689g	817
ZYRO0C12232g	1815	TDEL0F03050	3775	SAKL0C04378g	1165	KLLA0C03586g	1294	AFR621C	3842	KLTH0F03784g	2948
ZYRO0C12254g	1816	TDEL0F03060	3776	SAKL0C04334g	1163	KLLA0C03564g	1293	AFR623W	3844	KLTH0F03762g	2947	Synteny break 11
ZYRO0C12276g	1817	TDEL0F03070	3777	SAKL0F05918g	3043	KLLA0D14707g	2603	ADR028W	1783	KLTH0F12144g	3305
ZYRO0C12320g	1818	TDEL0F03080	3778	SAKL0F05984g	3044	KLLA0D14806g	2605	ADR029W	1784	KLTH0F12100g	3304
ZYRO0C12342g	1819	TDEL0F03090	3779	SAKL0F06006g	3045	KLLA0D14828g	2606	ADR030W	1785	KLTH0F12078g	3303
ZYRO0C12364g	1820	TDEL0F03100	3780	SAKL0F06028g	3046	KLLA0D14861g	2607	ADR031C	1786	KLTH0F12056g	3302
ZYRO0C12386g	1821	TDEL0F03110	3781	SAKL0F06050g	3047	KLLA0D14883g	2608	ADR032W	1787	KLTH0F12034g	3301
ZYRO0C12408g	1822	TDEL0F03120	3782	SAKL0F06094g	3049	KLLA0D14905g	2609	ADR033W	1788	KLTH0F12012g	3300
ZYRO0C12430g	1823	TDEL0F03130	3783	SAKL0F06138g	3051	KLLA0D14927g	2610	ADR034W	1789	KLTH0F11990g	3299
ZYRO0C12452g	1824	TDEL0F03140	3784	SAKL0F06160g	3052	KLLA0D14949g	2611	ADR035C	1790	KLTH0F11968g	3298
ZYRO0C12474g	1825	TDEL0F03150	3785	SAKL0F06182g	3053	KLLA0D14971g	2612	AAR034W	221	KLTH0F11946g	3297
ZYRO0C12496g	1826	TDEL0F03160	3786	SAKL0F06204g	3054	KLLA0D14993g	2613	AAR035C	222	KLTH0F11924g	3296
ZYRO0C12518g	1827	TDEL0F03170	3787	SAKL0F06226g	3055	KLLA0D15015g	2614	AAR036W	223	KLTH0F11902g	3295
ZYRO0C12540g	1828	TDEL0F03180	3788	SAKL0F06248g	3056	KLLA0D15037g	2615	AAR037W	224	KLTH0E05610g	2283
ZYRO0C12562g	1829	TDEL0F03190	3789	SAKL0F06270g	3057					KLTH0E05588g	2282
ZYRO0C12584g	1830	TDEL0F03200	3790	SAKL0F06292g	3058	KLLA0D15059g	2616	AAR085W	272	KLTH0E05566g	2281
ZYRO0C12606g	1831	TDEL0F03210	3791	SAKL0F06314g	3059	KLLA0D15081g	2617	AAR086W	273	KLTH0E05544g	2280
ZYRO0C12628g	1832	TDEL0F03220	3792	SAKL0F06336g	3060	KLLA0D15103g	2618	AAR087C	274	KLTH0E05522g	2279
ZYRO0C12650g	1833	TDEL0F03230	3793	SAKL0F06358g	3061	KLLA0D15125g	2619	AAR088W	275	KLTH0E05500g	2278
ZYRO0C12672g	1834	TDEL0F03240	3794	SAKL0F06380g	3062	KLLA0D15136g	2620	AAR089C	276	KLTH0E05478g	2277
ZYRO0C12694g	1835	TDEL0F03250	3795	SAKL0F06402g	3063	KLLA0D15158g	2621	AAR090W	277	KLTH0E05456g	2276
ZYRO0C12716g	1836	TDEL0F03260	3796	SAKL0F06424g	3064	KLLA0D15180g	2622			KLTH0E05434g	2275
ZYRO0C12738g	1837	TDEL0F03270	3797	SAKL0F06446g	3065	KLLA0D15202g	2623	AAR091W	278	KLTH0E05412g	2274
ZYRO0C12760g	1838	TDEL0F03280	3798	SAKL0F06468g	3066	KLLA0D15224g	2624	AAR092W	279	KLTH0E05390g	2273
ZYRO0C12782g	1839	TDEL0F03290	3799	SAKL0F06490g	3067	KLLA0D15246g	2625	AAR093C	280	KLTH0E05368g	2272
ZYRO0C12804g	1840	TDEL0F03300	3800	SAKL0F06512g	3068	KLLA0D15268g	2626	AAR094W	281	KLTH0E05346g	2271
ZYRO0C12826g	1841	TDEL0F03310	3801	SAKL0F06534g	3069	KLLA0D15290g	2627	AAR095C	282	KLTH0E05324g	2270
ZYRO0C12848g	1842	TDEL0F03320	3802	SAKL0F06556g	3070	KLLA0D15312g	2628	AAR096W	283	KLTH0E05302g	2269
ZYRO0C12870g	1843	TDEL0F03330	3803	SAKL0F06578g	3071	KLLA0D15334g	2629	AAR097C	284	KLTH0E05280g	2268
ZYRO0C12936g	1845	TDEL0F03340	3804	SAKL0F06622g	3072	KLLA0D15455g	2633	AAR098W	285	KLTH0E05236g	2267
ZYRO0C12980g	1847	TDEL0D05760	2819	SAKL0F02310g	2912	KLLA0E03697g	2990	AFR545W	3766	KLTH0G02112g	3717
ZYRO0C13002g	1848	TDEL0D05750	2818	SAKL0F02332g	2913	KLLA0E03719g	2991	AFR544W	3765	KLTH0G02156g	3718
ZYRO0C13068g	1849	TDEL0B04510	1239	SAKL0H19866g	5173	KLLA0F20570g	4835	ADL361C	1390	KLTH0H08382g	4845
ZYRO0C13134g	1850	TDEL0B04500	1238	SAKL0H19690g	5171	KLLA0E10561g	3300	AFR020W	3233	KLTH0H08338g	4844
ZYRO0C13156g	1851	TDEL0B04490	1237	SAKL0H19668g	5170	KLLA0E10539g	3299	AFR019W	3232	KLTH0H08316g	4843
ZYRO0C13178g	1852	TDEL0B04480	1236	SAKL0H19646g	5169	KLLA0E10517g	3298	AFR018C	3231	KLTH0H08294g	4842
ZYRO0C13200g	1853	TDEL0B04470	1235	SAKL0H19624g	5168	KLLA0E10495g	3297	AFR017C	3230	KLTH0H08272g	4841
ZYRO0C13222g	1854	TDEL0B04460	1234	SAKL0H19602g	5167	KLLA0E10473g	3296	AFR016W	3229	KLTH0H08250g	4840
ZYRO0C13244g	1855	TDEL0B04450	1233	SAKL0H19580g	5166	KLLA0E10451g	3295	AFR015W	3228	KLTH0H08228g	4839
ZYRO0C13288g	1857	TDEL0E05240	3426	SAKL0A04422g	193	KLLA0D03146g	2114			KLTH0H04136g	4659
ZYRO0C13310g	1858	TDEL0E05250	3427	SAKL0A04378g	191	KLLA0B02464g	608	AFL096C	3119	KLTH0H04114g	4658
ZYRO0C13332g	1859	TDEL0E05260	3428	SAKL0A04356g	190	KLLA0B02442g	607	AFL097C	3118	KLTH0H04092g	4657
ZYRO0C13354g	1860	TDEL0E05270	3429	SAKL0A04334g	189	KLLA0B02420g	606	AFL098W	3117	KLTH0H04070g	4656
ZYRO0C13376g	1861	TDEL0E05280	3430	SAKL0A04312g	188	KLLA0B02398g	605			KLTH0H04048g	4655
ZYRO0C13398g	1862	TDEL0E05290	3431	SAKL0A04290g	187	KLLA0B02376g	604	AFL099W	3116	KLTH0H04026g	4654
ZYRO0C13420g	1863	TDEL0E05300	3432	SAKL0A04268g	186	KLLA0B02354g	603	AFL100W	3115	KLTH0H04004g	4653
ZYRO0C13464g	1865	TDEL0D03440	2587	SAKL0D03102g	1695	KLLA0F18502g	4743	AGR032W	4384	KLTH0C05280g	997
ZYRO0C13508g	1866	TDEL0D03430	2586	SAKL0D03146g	1696	KLLA0F18524g	4744	AGR031W	4383	KLTH0C07172g	1079
ZYRO0C13552g	1867	TDEL0D03420	2585	SAKL0D03168g	1697	KLLA0F18546g	4745	AGR030C	4382	KLTH0C07194g	1080
ZYRO0C13574g	1868	TDEL0D03410	2584	SAKL0D03190g	1698	KLLA0F18568g	4746	AGR029W	4381	KLTH0C07216g	1081
ZYRO0C13596g	1869	TDEL0E04630	3365	SAKL0G13772g	4080	KLLA0F14641g	4578	AGR310C	4664	KLTH0B02288g	423
ZYRO0C13618g	1870	TDEL0E04620	3364	SAKL0G13750g	4079	KLLA0F14619g	4577	AGR309C	4663	KLTH0B02310g	424
ZYRO0C13640g	1871	TDEL0E04610	3363	SAKL0G13728g	4078	KLLA0F14597g	4576	AGR308W	4662	KLTH0B02332g	425
ZYRO0C13662g	1872	TDEL0E04600	3362	SAKL0G13706g	4077	KLLA0F14575g	4575	AGR306C	4660	KLTH0B02354g	426
ZYRO0C13684g	1873	TDEL0E04590	3361	Sklu_YGOB_Anc_5.171b	4075	KLLA0F14553g	4574	AGR305W	4659	KLTH0B02376g	427
ZYRO0C13706g	1874	TDEL0E04570	3359	SAKL0G13662g	4074	KLLA0F14905g	4589	AAL129C	58	KLTH0B02398g	428
ZYRO0C13750g	1876	TDEL0E03110	3213	SAKL0G09922g	3916	KLLA0C10362g	1588	AAL064W	124	KLTH0G06050g	3887
ZYRO0C13772g	1877	TDEL0E03100	3212	SAKL0G09878g	3914	KLLA0C10318g	1586	AAL062W	126	KLTH0G06028g	3886
ZYRO0C13794g	1878	TDEL0E03090	3211	SAKL0G09856g	3913	KLLA0C10296g	1585	AAL061C	127	KLTH0G06006g	3885
ZYRO0C13816g	1879	TDEL0E03080	3210	SAKL0G09834g	3912	KLLA0C10274g	1584	AAL060W	128	KLTH0G05984g	3884
ZYRO0C13838g	1880	TDEL0E03070	3209	SAKL0G09812g	3911	KLLA0C10252g	1583	AAL059W	129	KLTH0G05962g	3883
ZYRO0C13860g	1881	TDEL0E03060	3208	SAKL0G09790g	3910	KLLA0C10230g	1582	AAL058C	130	KLTH0G05940g	3882
ZYRO0C13882g	1882	TDEL0E03050	3207	SAKL0G09768g	3909			AAL057C	131
ZYRO0C13904g	1883	TDEL0E03040	3206	SAKL0G09746g	3908	KLLA0C10208g	1581	AAL056C	132	KLTH0G05918g	3881
ZYRO0C13926g	1884	TDEL0E03030	3205	SAKL0G09724g	3907	KLLA0C10186g	1580	AAL055C	133	KLTH0G05896g	3880
ZYRO0C13948g	1885	TDEL0E03020	3204	SAKL0G09702g	3906	KLLA0C10164g	1579	AAL054W	134	KLTH0F07436g	3104
ZYRO0C13970g	1886	TDEL0E03010	3203	SAKL0G09680g	3905	KLLA0C10142g	1578	AAL053C	135	KLTH0F07414g	3103
ZYRO0C13992g	1887	TDEL0E03000	3202	SAKL0G09658g	3904	KLLA0C10120g	1577	AAL052C	136	KLTH0F07392g	3102
ZYRO0C14036g	1888	TDEL0E02980	3200	SAKL0G09592g	3902	KLLA0C14828g	1786	AAL050W	138	KLTH0F07326g	3100
ZYRO0C14058g	1889	TDEL0E02970	3199	SAKL0G09570g	3901	KLLA0C14806g	1785	AAL049C	139	KLTH0F07304g	3099
ZYRO0C14080g	1890	TDEL0E02960	3198	SAKL0G09548g	3900	KLLA0C14784g	1784	AAL048W	140	KLTH0F07282g	3098
ZYRO0C14102g	1891	TDEL0E02950	3197	SAKL0G09526g	3899	KLLA0C14762g	1783	AAL047C	141	KLTH0F07260g	3097
ZYRO0C14124g	1892	TDEL0E02940	3196	SAKL0G09482g	3897	KLLA0C14718g	1781	AAL046C	142	KLTH0F07216g	3095
ZYRO0C14146g	1893	TDEL0E02930	3195	SAKL0G09460g	3896	KLLA0C14696g	1780	AAL045C	143	KLTH0F07194g	3094
ZYRO0C14168g	1894	TDEL0E02920	3194	SAKL0G09438g	3895	KLLA0C14674g	1779	AAL044C	144	KLTH0F07172g	3093
ZYRO0C14190g	1895	TDEL0E02910	3193	SAKL0G09416g	3894	KLLA0C14652g	1778	AAL043C	145	KLTH0F07150g	3092
ZYRO0C14212g	1896	TDEL0E02900	3192	SAKL0G09394g	3893	KLLA0C14630g	1777	AAL042W	146	KLTH0F07128g	3091
ZYRO0C14234g	1897	TDEL0E02890	3191	SAKL0G09328g	3890	KLLA0C14608g	1776	AAL041C	147	KLTH0F07106g	3090
ZYRO0C14256g	1898	TDEL0E02880	3190	SAKL0G09306g	3889	KLLA0C14586g	1775	AAL040W	148	KLTH0F07084g	3089
ZYRO0C14278g	1899	TDEL0E02870	3189	SAKL0G09284g	3888	KLLA0C14542g	1773	AAL039C	149	KLTH0F07062g	3088
ZYRO0C14300g	1900			SAKL0G09262g	3887
ZYRO0C14322g	1901	TDEL0E02860	3188	SAKL0G09240g	3886	KLLA0E12651g	3389	AAL038W	150	KLTH0H14608g	5110
ZYRO0C14344g	1902	TDEL0E02850	3187	SAKL0G09218g	3885	KLLA0E12673g	3390	AAL037C	151	KLTH0H14630g	5111
ZYRO0C14366g	1903	TDEL0E02840	3186	SAKL0G09196g	3884	KLLA0E12695g	3391	AAL036W	152	KLTH0H14652g	5112
ZYRO0C14388g	1904	TDEL0E02830	3185	SAKL0G09174g	3883	KLLA0E12717g	3392	AAL035W	153	KLTH0H14674g	5113
ZYRO0C14410g	1905	TDEL0E02820	3184	SAKL0G09152g	3882	KLLA0E12739g	3393	AAL034C	154	KLTH0H14696g	5114
ZYRO0C14432g	1906	TDEL0E02810	3183	SAKL0G09130g	3881	KLLA0E12761g	3394	AAL033W	155	KLTH0H14718g	5115
ZYRO0C14454g	1907	TDEL0E02800	3182	SAKL0G09108g	3880	KLLA0E12783g	3395	AAL032W	156	KLTH0H14740g	5116
ZYRO0C14476g	1908	TDEL0B07070	1495	SAKL0B11880g	935	KLLA0F26587g	5084	AFR115W	3329	KLTH0B04180g	505
ZYRO0C14542g	1910	TDEL0A01740	165	SAKL0A06578g	284	KLLA0B00495g	520
ZYRO0C14564g	1911	TDEL0A01730	164	SAKL0A06534g	282	KLLA0F10791g	4411	AFL014C	3200	KLTH0H06160g	4747
ZYRO0C14608g	1912	TDEL0A01720	163	SAKL0A06490g	281	KLLA0F10769g	4410	AFL015C	3199	KLTH0H06116g	4746
ZYRO0C14630g	1913	TDEL0A01710	162	SAKL0A06468g	280	KLLA0F10747g	4409	AFL016C	3198	KLTH0H06094g	4745
ZYRO0C14652g	1914	TDEL0A01700	161	SAKL0A06446g	279	KLLA0F10725g	4408	AFL017W	3197	KLTH0H06072g	4744
ZYRO0C14674g	1915	TDEL0A01690	160	SAKL0A06424g	278	KLLA0F10703g	4407	AFL018C	3196	KLTH0H06050g	4743
ZYRO0C14696g	1916	TDEL0A01680	159	SAKL0A06380g	276	KLLA0F10681g	4406	AFL019C	3195	KLTH0H06028g	4742
ZYRO0C14718g	1917	TDEL0A01670	158	SAKL0A06358g	275	KLLA0F10659g	4405	AFL020W	3194	KLTH0H06006g	4741
ZYRO0C14740g	1918	TDEL0A01660	157	SAKL0A06336g	274	KLLA0F10637g	4404	AFL021C	3193	KLTH0H05984g	4740
ZYRO0C14762g	1919	TDEL0A01650	156	SAKL0A06314g	273	KLLA0F10615g	4403	AFL022W	3192	KLTH0H05962g	4739
ZYRO0C14784g	1920	TDEL0A01640	155	SAKL0A06292g	272	KLLA0F10593g	4402	AFL023C	3191	KLTH0H05940g	4738
ZYRO0C14806g	1921	TDEL0A01630	154	SAKL0A06270g	271	KLLA0F10571g	4401	AFL024W	3190	KLTH0H05918g	4737
ZYRO0C14850g	1922	TDEL0B00180	806	SAKL0D01188g	1613	KLLA0C06226g	1408	ABL117C	477	KLTH0C03586g	923
ZYRO0C14872g	1923	TDEL0B00190	807	SAKL0D01166g	1612	KLLA0C06248g	1409	ABL118W	476	KLTH0C03608g	924
ZYRO0C14894g	1924	TDEL0B00200	808	SAKL0D01144g	1611	KLLA0C06270g	1410	AFR450C	3668	KLTH0C03630g	925
ZYRO0C14916g	1925	TDEL0B00210	809	SAKL0D01122g	1610	KLLA0C06292g	1411	AFR449W	3667	KLTH0C03652g	926
ZYRO0C14938g	1926	TDEL0B00220	810	SAKL0D01078g	1608	KLLA0C06314g	1412	AFR448W	3666	KLTH0C03674g	927
ZYRO0C14960g	1927	TDEL0B00230	811	SAKL0D01056g	1607	KLLA0C06336g	1413	AFR447C	3665	KLTH0F06974g	3085
ZYRO0C14982g	1928	TDEL0C04380	1986	SAKL0E09240g	2546	KLLA0E07833g	3179	AER430W	2949	KLTH0G08866g	4009
ZYRO0C15004g	1929	TDEL0C04370	1985	SAKL0E09262g	2547	KLLA0E07855g	3180	AER429W	2948	KLTH0G08844g	4008
ZYRO0C15026g	1930	TDEL0C04360	1984	SAKL0E09284g	2548	KLLA0E07877g	3181	AER428W	2947	KLTH0G08822g	4007
ZYRO0C15048g	1931	TDEL0C04350	1983	SAKL0E09306g	2549	KLLA0E07899g	3182	AER427W	2946	KLTH0G08756g	4004
ZYRO0C15070g	1932	TDEL0C04340	1982	SAKL0E09394g	2553	KLLA0E07921g	3183	AER426C	2945	KLTH0G08778g	4005
ZYRO0C15092g	1933	TDEL0C04330	1981	SAKL0E09372g	2552	KLLA0E07943g	3184	AER425W	2944	KLTH0G08800g	4006
ZYRO0C15114g	1934	TDEL0C04310	1979	SAKL0E09350g	2551	KLLA0E17931g	3620	AER424C	2943	KLTH0G08734g	4003
ZYRO0C15136g	1935	TDEL0C04300	1978	SAKL0E09328g	2550	KLLA0E17909g	3619	AER423C	2942	KLTH0G08668g	4001
ZYRO0C15158g	1936	TDEL0C04290	1977	SAKL0E09416g	2554	KLLA0C11297g	1629	AER422C	2941	KLTH0G08646g	4000
ZYRO0C15180g	1937	TDEL0C04280	1976	SAKL0E09438g	2555	KLLA0C11319g	1630	AER421W	2940	KLTH0G08624g	3999
ZYRO0C15202g	1938	TDEL0C04270	1975	SAKL0E09460g	2556	KLLA0C11341g	1631	AER420C	2939	KLTH0G08602g	3998
ZYRO0C15224g	1939	TDEL0C04260	1974	SAKL0E09482g	2557	KLLA0C11363g	1632	AER419W	2938	KLTH0G08580g	3997
ZYRO0C15246g	1940	TDEL0C04250	1973	SAKL0E09548g	2558	KLLA0C11385g	1633	AER418C	2937	KLTH0G08536g	3996
ZYRO0C15268g	1941	TDEL0C04240	1972	SAKL0E09570g	2559	KLLA0C11407g	1634	AER417W	2936	KLTH0G08514g	3995
ZYRO0C15290g	1942	TDEL0C04230	1971	SAKL0E09592g	2560	KLLA0C11429g	1635	AER416C	2935	KLTH0G08492g	3994
ZYRO0C15312g	1943	TDEL0C04220	1970	SAKL0E09614g	2561	KLLA0C11451g	1636	AER415W	2934	KLTH0G08470g	3993
ZYRO0C15334g	1944	TDEL0C04210	1969	SAKL0E09680g	2563	KLLA0C13926g	1744	AER414W	2933	KLTH0G08426g	3992
ZYRO0C15356g	1945	TDEL0C04200	1968	SAKL0E09702g	2564	KLLA0C13904g	1743	AER413C	2932	KLTH0G08404g	3991
ZYRO0C15378g	1946	TDEL0C04190	1967	SAKL0E09724g	2565	KLLA0C13882g	1742	AER412W	2931	KLTH0G08382g	3990
ZYRO0C15400g	1947	TDEL0C04180	1966	SAKL0E09746g	2566	KLLA0C13860g	1741	AER411W	2930	KLTH0G08360g	3989
ZYRO0C15422g	1948	TDEL0C04170	1965	SAKL0E09768g	2567	KLLA0C13838g	1740	AER410W	2929	KLTH0G08338g	3988
ZYRO0C15466g	1949	TDEL0C04630	2011	SAKL0E09834g	2568	KLLA0C13816g	1739	ACL087C	967	KLTH0G08294g	3987
ZYRO0C15488g	1950	TDEL0C04640	2012	SAKL0E09856g	2569	KLLA0C13794g	1738	ACL086C	968	KLTH0G08250g	3986
ZYRO0C15510g	1951	TDEL0C04650	2013	SAKL0E09878g	2570	KLLA0C13772g	1737			KLTH0G08228g	3985
ZYRO0C15532g	1952			SAKL0E09900g	2571	KLLA0C13750g	1736	ACL085C	969
ZYRO0C15554g	1953	TDEL0C04660	2014	SAKL0E09922g	2572	KLLA0C13728g	1735	ACL084C	970	KLTH0G08206g	3984
ZYRO0C15576g	1954	TDEL0C04670	2015	SAKL0E09944g	2573	KLLA0C13706g	1734	ACL083C	971	KLTH0G08184g	3983
ZYRO0C15598g	1955	TDEL0C04680	2016	SAKL0E09966g	2574	KLLA0C13673g	1733	ACL082W	972	KLTH0G08162g	3982	Synteny break 12
ZYRO0C15620g	1956	TDEL0C04690	2017	SAKL0E09988g	2575	KLLA0C13651g	1732	ACL081C	973	KLTH0G08140g	3981
ZYRO0C15642g	1957	TDEL0C04700	2018	SAKL0B07018g	731	KLLA0B12177g	1015	ADL305C	1448	KLTH0E14740g	2688
ZYRO0C15664g	1958	TDEL0C04710	2019	SAKL0B07040g	732	KLLA0B12155g	1014	ADL306C	1447	KLTH0E14762g	2689
ZYRO0C15686g	1959	TDEL0C04720	2020	SAKL0B07062g	733	KLLA0B12133g	1013	ADL307W	1446	KLTH0E14784g	2690
ZYRO0C15708g	1960	TDEL0C04730	2021	SAKL0B07106g	735	KLLA0B12100g	1012	ADL308C	1445	KLTH0E14806g	2691
ZYRO0C15730g	1961	TDEL0C04740	2022	SAKL0B07128g	736	KLLA0B12078g	1011	ADL309W	1444	KLTH0E14828g	2692
ZYRO0C15752g	1962	TDEL0C04750	2023	SAKL0B07150g	737	KLLA0B12056g	1010	ADL310W	1443	KLTH0E14850g	2693
ZYRO0C15774g	1963	TDEL0C04760	2024	SAKL0B07194g	739	KLLA0B12034g	1009	ADL311W	1442	KLTH0E14872g	2694
ZYRO0C15796g	1964	TDEL0C04770	2025	SAKL0B07216g	740	KLLA0B12012g	1008	ADL312C	1441	KLTH0E14894g	2695
ZYRO0C15818g	1965	TDEL0C04780	2026	SAKL0B07238g	741	KLLA0B11990g	1007	ADL313W	1440	KLTH0E14916g	2696
ZYRO0C15840g	1966	TDEL0C04790	2027	SAKL0B07282g	742	KLLA0B11968g	1006	ADL314C	1439	KLTH0E14982g	2698
ZYRO0C15862g	1967	TDEL0C04800	2028	SAKL0B07304g	743	KLLA0B11946g	1005	ADL315C	1438	KLTH0E15004g	2699
ZYRO0C15884g	1968	TDEL0C04810	2029	SAKL0B07326g	744	KLLA0B11924g	1004	ADL316C	1437	KLTH0E15026g	2700
ZYRO0C15906g	1969	TDEL0C04820	2030	SAKL0B07348g	745	KLLA0E11419g	3337	ADL317C	1436	KLTH0E15048g	2701
ZYRO0C15928g	1970	TDEL0C04830	2031	SAKL0B07370g	746	KLLA0E11397g	3336	ADL318C	1435	KLTH0E15070g	2702
ZYRO0C15950g	1971	TDEL0C04840	2032	SAKL0B07392g	747	KLLA0E11375g	3335	ADL319W	1434	KLTH0E15092g	2703
ZYRO0C15972g	1972	TDEL0C04850	2033	SAKL0B07436g	749	KLLA0E11353g	3334	ADL321W	1432	KLTH0E15136g	2705
ZYRO0C15994g	1973	TDEL0C04860	2034	SAKL0B07458g	750	KLLA0E11331g	3333	ADL322C	1431	KLTH0E15158g	2706
ZYRO0C16016g	1974	TDEL0C04870	2035	SAKL0B07480g	751	KLLA0B08569g	855	ADL323C	1430	KLTH0E15180g	2707
ZYRO0C16038g	1975	TDEL0C04880	2036	Sklu_YGOB_Anc_3.346	752	KLLA0B08547g	854	ADL324W	1429
ZYRO0C16060g	1976	TDEL0C04890	2037	SAKL0B07502g	753	KLLA0B08525g	853	ADL325C	1428	KLTH0E15202g	2708
ZYRO0C16082g	1977	TDEL0C04900	2038	SAKL0B07524g	754	KLLA0B08503g	852			KLTH0E15224g	2709
ZYRO0C16104g	1978	TDEL0C04910	2039	SAKL0B07546g	755	KLLA0B08481g	851	ADL326W	1427	KLTH0E15246g	2710
ZYRO0C16126g	1979	TDEL0C04920	2040	SAKL0B07568g	756	KLLA0B08459g	850	ADL327W	1426	KLTH0E15268g	2711
ZYRO0C16148g	1980	TDEL0C04930	2041	SAKL0B07590g	757	KLLA0B08437g	849	ADL328C	1425	KLTH0E15290g	2712
ZYRO0C16170g	1981	TDEL0C04940	2042	SAKL0B07612g	758	KLLA0B08415g	848	ADL329W	1424	KLTH0E15312g	2713
ZYRO0C16192g	1982	TDEL0C04950	2043	SAKL0B07634g	759	KLLA0B09592g	898	ADL330W	1423	KLTH0E15334g	2714
ZYRO0C16214g	1983	TDEL0C04960	2044	SAKL0B07656g	760			ADL331C	1422
ZYRO0C16236g	1984	TDEL0C04970	2045	SAKL0B07700g	762	KLLA0B09548g	897	ADL332C	1421	KLTH0F10736g	3248
ZYRO0C16258g	1985	TDEL0C04980	2046	SAKL0B07722g	763	KLLA0B09526g	896	ADL333C	1420	KLTH0F10714g	3247
ZYRO0C16280g	1986	TDEL0C04990	2047	SAKL0B07744g	764	KLLA0B09504g	895	ADL334C	1419	KLTH0F10692g	3246
ZYRO0C16302g	1987	TDEL0C05000	2048	SAKL0B07766g	765					KLTH0F10670g	3245
ZYRO0C16324g	1988	TDEL0C05010	2049	SAKL0B07788g	766	KLLA0B09460g	893	ADL336C	1417	KLTH0F10648g	3244
ZYRO0C16346g	1989	TDEL0C05020	2050	SAKL0B07810g	767	KLLA0B09427g	892	ADL337W	1415	KLTH0F10626g	3243
ZYRO0C16368g	1990	TDEL0C05030	2051	SAKL0B07832g	768	KLLA0B09405g	891	ADL338C	1414	KLTH0F10604g	3242
ZYRO0C16390g	1991	TDEL0C05040	2052	SAKL0B07854g	769	KLLA0B09394g	890	ADL339W	1413	KLTH0F10582g	3241
ZYRO0C16412g	1992	TDEL0C05050	2053	SAKL0B07876g	770	KLLA0B09372g	889	ADL340W	1412	KLTH0F10560g	3240
ZYRO0C16434g	1993	TDEL0C05060	2054	SAKL0B07898g	771	KLLA0B09350g	888	ADL341C	1411	KLTH0F10538g	3239
ZYRO0C16478g	1994	TDEL0C05070	2055	SAKL0B07942g	772	KLLA0B09306g	887	ADL342W	1410	KLTH0F10472g	3238
ZYRO0C16500g	1995	TDEL0C05080	2056	SAKL0B07964g	773	Klac_YGOB_KLLA0B09284g	885	ADL343C	1409	KLTH0F10450g	3237
ZYRO0C16522g	1996	TDEL0C05090	2057	SAKL0B07986g	774	KLLA0B09262g	884	ADL344W	1408	KLTH0F10428g	3236
ZYRO0C16544g	1997	TDEL0C05100	2058	SAKL0B08008g	775	KLLA0B09240g	883	ADL345C	1407	KLTH0F10406g	3235
ZYRO0C16566g	1998	TDEL0C05110	2059	SAKL0B08030g	776	KLLA0B09218g	882	ADL346W	1406	KLTH0F10384g	3234
ZYRO0C16588g	1999	TDEL0C05120	2060	SAKL0B08052g	777	KLLA0B09196g	881	ADL364C	1388	KLTH0F11880g	3294
ZYRO0C16610g	2000	TDEL0C05130	2061	SAKL0B08074g	778	KLLA0B09174g	880	ADL365W	1387	KLTH0F11858g	3293
ZYRO0C16632g	2001	TDEL0C05140	2062	SAKL0B08096g	779	KLLA0B09152g	879	ADL366W	1386	KLTH0F11836g	3292
ZYRO0C16654g	2002	TDEL0C05150	2063	SAKL0B08118g	780	KLLA0B09130g	878	ADL367W	1385	KLTH0F11814g	3291
ZYRO0C16676g	2003	TDEL0C05160	2064	SAKL0B08140g	781	KLLA0B09108g	877			KLTH0F11792g	3290
Zrou_YGOB_CglaMT1	2004	TDEL0C05170	2065
ZYRO0C16742g	2006	TDEL0C05180	2066	SAKL0B08272g	785	KLLA0B09020g	874	ADL369C	1383	KLTH0F11748g	3289
ZYRO0C16764g	2007	TDEL0C05190	2067	SAKL0B08294g	786	KLLA0B08998g	873	ADL370C	1382	KLTH0F11726g	3288
ZYRO0C16786g	2008	TDEL0C05200	2068	SAKL0B08316g	787	KLLA0B08976g	872	ADL371C	1381	KLTH0F11704g	3287
ZYRO0C16808g	2009	TDEL0C05210	2069	SAKL0B08338g	788	KLLA0B08954g	871	ADL372W	1380	KLTH0F11682g	3286
ZYRO0C16830g	2010	TDEL0F00250	3495	SAKL0B08360g	789	KLLA0B08932g	870	ADL373W	1379	KLTH0F11660g	3285
ZYRO0C16852g	2011	TDEL0F00240	3494	SAKL0B08382g	790	KLLA0B08910g	869	ADL374W	1378	KLTH0F11638g	3284
ZYRO0C16874g	2012	TDEL0F00230	3493	SAKL0B08404g	791	KLLA0B08888g	868	ADL375W	1377	KLTH0F11616g	3283
ZYRO0C16896g	2013	TDEL0F00220	3492	SAKL0B08426g	792	KLLA0B08866g	867	ADL376W	1376	KLTH0F11594g	3282
ZYRO0C16918g	2014	TDEL0C05230	2071	SAKL0B08448g	793	KLLA0B08844g	866	ADL377W	1375	KLTH0F11572g	3281
ZYRO0C16940g	2015	TDEL0C05240	2072	SAKL0B08470g	794	KLLA0B08822g	865	ADL378W	1374	KLTH0F11550g	3280
ZYRO0C16962g	2016	TDEL0C05250	2073	SAKL0B08492g	795	KLLA0D09174g	2366	ADL379C	1373	KLTH0F11528g	3279
ZYRO0C16984g	2017	TDEL0C05260	2074	SAKL0B08514g	796	KLLA0D09152g	2365	ADL380W	1372	KLTH0F11506g	3278
ZYRO0C17006g	2018	TDEL0C05270	2075	SAKL0B08536g	797	KLLA0D09130g	2364	ADL381W	1371	KLTH0F11484g	3277
ZYRO0C17028g	2019	TDEL0C05280	2076	SAKL0B08558g	798	KLLA0D09108g	2363	ADL382C	1370	KLTH0F11462g	3276
ZYRO0C17050g	2020	TDEL0C05290	2077	SAKL0B08580g	799	KLLA0D09086g	2362	ADL383W	1369	KLTH0F11440g	3275
ZYRO0C17072g	2021			SAKL0B08602g	800	KLLA0D09064g	2361	AER261C	2781	KLTH0F11418g	3274
ZYRO0C17094g	2022	TDEL0C05300	2078	SAKL0B08624g	801	KLLA0D09042g	2360	AAR042W	229	KLTH0F11396g	3273	Translocation 7
ZYRO0C17116g	2023	TDEL0C05310	2079	SAKL0F04642g	3003	KLLA0D13640g	2564	ADR007C	1762	KLTH0F13200g	3344
ZYRO0C17138g	2024	TDEL0C05320	2080	SAKL0B08646g	802	KLLA0D09020g	2359	AAR041W	228	KLTH0F11374g	3272
ZYRO0C17160g	2025	TDEL0C05330	2081	SAKL0B08668g	803	KLLA0D08998g	2358	AAR040C	227	KLTH0F11352g	3271
ZYRO0C17182g	2026	TDEL0C05340	2082	SAKL0B08734g	806	KLLA0C15873g	1832	AAR038W	225	KLTH0F11286g	3269
ZYRO0C17204g	2027	TDEL0C05350	2083	SAKL0B08756g	807	KLLA0C15851g	1831	ABR111C	707	KLTH0F11264g	3268
ZYRO0C17226g	2028	TDEL0C05360	2084	SAKL0B08778g	808	KLLA0C15829g	1830	ABR110W	706	KLTH0F11242g	3267
ZYRO0C17248g	2029	TDEL0C05370	2085	SAKL0B08800g	809	KLLA0C15807g	1829	ABR109C	705	KLTH0F11220g	3266
ZYRO0C17270g	2030	TDEL0C05380	2086	SAKL0B08822g	810	KLLA0C15785g	1828	ABR108C	704	KLTH0F11198g	3265
ZYRO0C17292g	2031	TDEL0C05390	2087	SAKL0B08844g	811	KLLA0C15763g	1827	ABR107W	703	KLTH0F11176g	3264
ZYRO0C17380g	2032	TDEL0C05400	2088	SAKL0B08932g	812	KLLA0C15741g	1826	ABR106C	702	KLTH0F11088g	3263
ZYRO0C17402g	2033	TDEL0C05410	2089	SAKL0B08954g	813	KLLA0C15719g	1825	ABR105C	701	KLTH0F11066g	3262
ZYRO0C17424g	2034	TDEL0C05420	2090	SAKL0B08976g	814	KLLA0C15697g	1824	ABR104W	700	KLTH0F11044g	3261
ZYRO0C17446g	2035	TDEL0C05430	2091	SAKL0B08998g	815	KLLA0C15675g	1823	ABR103C	699	KLTH0F11022g	3260
ZYRO0C17468g	2036	TDEL0C05440	2092	SAKL0B09020g	816	KLLA0C15653g	1822	ABR102W	698	KLTH0F11000g	3259
ZYRO0C17490g	2037	TDEL0C05450	2093	SAKL0B09064g	817	KLLA0C15543g	1818	AEL320W	2198	KLTH0F10956g	3258
ZYRO0C17512g	2038	TDEL0C05460	2094	SAKL0B09086g	818	KLLA0C15565g	1819	AEL319C	2199	KLTH0F10934g	3257
ZYRO0C17534g	2039	TDEL0C05470	2095	SAKL0B09108g	819	KLLA0C15587g	1820	AEL318W	2200	KLTH0F10912g	3256
ZYRO0C17556g	2040	TDEL0C05480	2096	SAKL0B09130g	820	KLLA0C15609g	1821	AEL317C	2201	KLTH0F10890g	3255
ZYRO0C17578g	2041	TDEL0C05490	2097	SAKL0B09152g	821	KLLA0F08349g	4301	AEL321C	2197	KLTH0F10868g	3254
ZYRO0C17600g	2042	TDEL0C05500	2098	SAKL0B09174g	822	KLLA0F08327g	4300	AEL322W	2196	KLTH0F10846g	3253
ZYRO0C17622g	2043	TDEL0C05510	2099	SAKL0B09196g	823	KLLA0F08305g	4299	AEL323W	2195	KLTH0F10802g	3251
ZYRO0C17644g	2044	TDEL0C05520	2100	SAKL0B09218g	824	KLLA0F08283g	4298	AEL324C	2194	KLTH0F10780g	3250
ZYRO0C17666g	2045	TDEL0C05530	2101	SAKL0B09240g	825	KLLA0F08261g	4297	AEL325W	2193	KLTH0F10758g	3249
ZYRO0C17688g	2046	TDEL0C05540	2102	SAKL0B09262g	826	KLLA0F08228g	4296	AEL326C	2192	KLTH0D03058g	1406
ZYRO0C17710g	2047	TDEL0C05550	2103	SAKL0B09284g	827	KLLA0F08206g	4295	AEL327W	2191	KLTH0D03036g	1405
ZYRO0C17732g	2048	TDEL0C05560	2104	SAKL0B09306g	828	KLLA0F08184g	4294	AEL328W	2190	KLTH0D03014g	1404
ZYRO0C17754g	2049	TDEL0C05570	2105	SAKL0B09328g	829	KLLA0F08162g	4293	AEL329W	2189	KLTH0D02992g	1403
ZYRO0C17776g	2050	TDEL0C05580	2106	SAKL0B09372g	831	KLLA0F08129g	4292	AEL331W	2187	KLTH0D02948g	1401	Synteny break 13
ZYRO0C17798g	2051	TDEL0C05590	2107	SAKL0F05720g	3041	KLLA0D14663g	2601	ADR027W	1782	KLTH0F12232g	3307
ZYRO0C17820g	2052	TDEL0C05600	2108	SAKL0F05742g	3042	KLLA0D14685g	2602			KLTH0F12210g	3306	Synteny break 14
ZYRO0C17842g	2053	TDEL0C05610	2109	SAKL0C04312g	1162	KLLA0C03542g	1292	AFR624W	3845	KLTH0F03740g	2946
ZYRO0C17864g	2054	TDEL0C05620	2110	SAKL0C04290g	1161	KLLA0C03520g	1291	AFR625C	3846	KLTH0F03718g	2945
ZYRO0C17886g	2055	TDEL0C05630	2111	SAKL0C04268g	1160	KLLA0C03498g	1290	AFR626W	3847	KLTH0F03696g	2944
ZYRO0C17908g	2056	TDEL0C05640	2112	SAKL0C04246g	1159	KLLA0C03476g	1289	AFR627C	3848	KLTH0F03674g	2943
ZYRO0C17930g	2057	TDEL0C05650	2113	SAKL0C04224g	1158	KLLA0C03454g	1288	AFR628C	3849	KLTH0F03652g	2942
ZYRO0C17974g	2058	TDEL0C05660	2114	SAKL0C04180g	1157	KLLA0C03432g	1287	AFR629W	3850	KLTH0F03586g	2940
ZYRO0C17996g	2059	TDEL0C05670	2115	Sklu_YGOB_BUD5	1154	KLLA0C03410g	1286	AFR630C	3851	KLTH0F03564g	2939
ZYRO0C18018g	2060	TDEL0C05740	2122	SAKL0C04092g	1153	KLLA0C03388g	1285	AFR631C	3852	KLTH0F03542g	2938
ZYRO0C18062g	2061	TDEL0C05730	2121	SAKL0C04026g	1151	KLLA0C03322g	1284	AFR645W	3868	KLTH0F03498g	2937
ZYRO0C18084g	2062	TDEL0C05720	2120	SAKL0C04004g	1150	KLLA0C03300g	1283	AFR644C	3867	KLTH0F03476g	2936
Zrou_YGOB_klac3278	2063	TDEL0C05710	2119	SAKL0C03982g	1149	KLLA0C03278g	1282			KLTH0F03454g	2935
Zrou_YGOB_RNH203	2064	TDEL0C05700	2118	SAKL0C03608g	1132	KLLA0C03256g	1281	Agos_YGOB_RNH203	3866	KLTH0F03432g	2934
Zrou_YGOB_NCE101	2065	TDEL0C05690	2117	Sklu_YGOB_NCE101	1148	Klac_YGOB_NCE101	1280			Kthe_YGOB_NCE101	2933
ZYRO0C18150g	2066	TDEL0C05680	2116	SAKL0C03938g	1146	KLLA0C03201g	1278
ZYRO0C18194g	2067	TDEL0C05750	2123	SAKL0C03828g	1142	KLLA0C03179g	1277			KLTH0F03388g	2932
ZYRO0C18216g	2068	TDEL0C05760	2124	SAKL0C03806g	1141	KLLA0D00440g	2003	ADR144C	1899	KLTH0F03366g	2931
ZYRO0C18238g	2069	TDEL0C05770	2125	SAKL0C03784g	1140					KLTH0F03344g	2930
ZYRO0C18260g	2070	TDEL0C05780	2126	SAKL0C03762g	1139	KLLA0D00418g	2002	ABL094W	500	KLTH0F03322g	2929
ZYRO0C18282g	2071	TDEL0C05790	2127	Sklu_YGOB_gneas1	1138	KLLA0D00396g	2001	ACL195C	859	KLTH0F03300g	2928
ZYRO0C18304g	2072	TDEL0C05800	2128	SAKL0C03718g	1137
ZYRO0C18326g	2073					KLLA0B14575g	1123	AER455C	2975	KLTH0F00264g	2790
ZYRO0C18348g	2074					KLLA0B14553g	1122	AER456W	2976	KLTH0F00242g	2789
ZYRO0C18502g	2080	TDEL0H04070	4925	SAKL0B10956g	899	KLLA0F23419g	4947	AFR156W	3371	KLTH0D01474g	1335
ZYRO0D00330g	2092			SAKL0F14674g	3415	KLLA0E00419g	2844	ABR156W	753	KLTH0E01496g	2108
ZYRO0D00396g	2094	TDEL0F05620	4032	SAKL0D15268g	2166	KLLA0C19360g	1984			KLTH0F00308g	2791
ZYRO0D00440g	2096			SAKL0B10978g	900	KLLA0F23441g	4948			KLTH0D01452g	1334
ZYRO0D00484g	2098	TDEL0B07650	1553	SAKL0G19800g	4341	KLLA0E08097g	3191	ACR172W	1227	KLTH0C00484g	790
ZYRO0D00506g	2099	TDEL0B07630	1551	SAKL0G19778g	4340	KLLA0E08075g	3190	ACR171C	1226	KLTH0C00506g	791
ZYRO0D00528g	2100	TDEL0B07620	1550	SAKL0G19756g	4339	KLLA0E08053g	3189	ACR170C	1225	KLTH0C00528g	792
ZYRO0D00550g	2101	TDEL0B07610	1549	SAKL0G19734g	4338	KLLA0E08031g	3188	ACR169C	1224	KLTH0C00550g	793
ZYRO0D00572g	2102	TDEL0B07600	1548	SAKL0G19712g	4337	KLLA0E08009g	3187	ACR168W	1223	KLTH0C00572g	794
ZYRO0D00594g	2103	TDEL0B07590	1547	SAKL0G19690g	4336	KLLA0E07987g	3186	ACR167C	1222	KLTH0C00594g	795
ZYRO0D00616g	2104	TDEL0B07580	1546	SAKL0G19668g	4335	KLLA0E07965g	3185	ACR166W	1221	KLTH0C00616g	796
ZYRO0D00638g	2105	TDEL0B07570	1545	SAKL0G19646g	4334	KLLA0E17953g	3621	ACR165W	1220	KLTH0C00638g	797
ZYRO0D00660g	2106	TDEL0B07560	1544	SAKL0G19624g	4333	KLLA0E17975g	3622	ACR094C	1148	KLTH0C00660g	798
ZYRO0D00682g	2107	TDEL0B07550	1543	SAKL0G19602g	4332	KLLA0E17997g	3623	ACL102W	952	KLTH0C00682g	799
ZYRO0D00704g	2108	TDEL0B07540	1542	SAKL0G19580g	4331	KLLA0E18019g	3624	ACL101C	953	KLTH0C00704g	800
ZYRO0D00726g	2109	TDEL0B07530	1541	SAKL0G19558g	4330	KLLA0E18041g	3625	ACL100C	954	KLTH0C00726g	801
ZYRO0D00748g	2110	TDEL0B07520	1540	SAKL0G19536g	4329	KLLA0E18063g	3626	ACL099W	955	KLTH0C00748g	802
ZYRO0D00770g	2111	TDEL0B07510	1539	SAKL0G19514g	4328	KLLA0E18085g	3627	ACL098C	956	KLTH0C00770g	803
ZYRO0D00814g	2112	TDEL0H00240	4542	SAKL0F16258g	3483	KLLA0B03542g	655	AEL282W	2236	KLTH0A00616g	16
ZYRO0D00836g	2113	TDEL0H00250	4543	SAKL0F16236g	3482	KLLA0B03520g	654	AEL281C	2237	KLTH0A00638g	17
ZYRO0D00858g	2114	TDEL0H00260	4544	SAKL0F16214g	3481	KLLA0B03498g	653	AEL280W	2238	Kthe_YGOB_Anc_7.545	18
ZYRO0D00880g	2115	TDEL0H00270	4545	SAKL0F16192g	3480	KLLA0B03476g	652	AEL279C	2239	KLTH0A00660g	19
ZYRO0D00902g	2116	TDEL0H00280	4546	SAKL0F16170g	3479	KLLA0B03454g	651	AEL278W	2240	KLTH0A00682g	20
ZYRO0D00924g	2117	TDEL0H00290	4547	SAKL0F16148g	3478	KLLA0B03432g	650	AEL277C	2241	KLTH0A00704g	21
ZYRO0D00946g	2118	TDEL0H00300	4548	SAKL0F16126g	3477	Klac_YGOB_Anc_7.541	649	AEL276C	2242	KLTH0A00726g	22
ZYRO0D00968g	2119	TDEL0H00310	4549	SAKL0F16104g	3476	KLLA0B03377g	648	AEL275C	2243	KLTH0A00748g	23
ZYRO0D00990g	2120	TDEL0H00320	4550	SAKL0F16082g	3475	KLLA0E04929g	3046	AEL274C	2244	KLTH0A00770g	24
ZYRO0D01012g	2121	TDEL0H00330	4551	SAKL0F16060g	3474	KLLA0E04907g	3045	AEL273C	2245	KLTH0A00792g	25
ZYRO0D01056g	2122	TDEL0H00340	4552	SAKL0F16038g	3473	KLLA0E04885g	3044	AEL272W	2246	KLTH0A00814g	26
ZYRO0D01078g	2123	TDEL0H00350	4553	SAKL0F16016g	3472	KLLA0E04863g	3043	AEL271C	2247	KLTH0A00836g	27
ZYRO0D01100g	2124	TDEL0H00360	4554	SAKL0F15994g	3471	KLLA0E04841g	3042	AEL270W	2248	KLTH0A00858g	28
ZYRO0D01122g	2125	TDEL0H00370	4555	SAKL0F15972g	3470	KLLA0E04819g	3041	AEL269C	2249	KLTH0A00880g	29
ZYRO0D01144g	2126	TDEL0H00380	4556	SAKL0F15950g	3469	KLLA0E04797g	3040	AEL268W	2250	KLTH0A00902g	30
ZYRO0D01166g	2127	TDEL0H00390	4557	SAKL0F15928g	3468	KLLA0E04775g	3039	AEL267C	2251	KLTH0A00924g	31
ZYRO0D01188g	2128	TDEL0H00400	4558	SAKL0F15906g	3467	KLLA0E04753g	3038	AEL266W	2252	KLTH0A00946g	32
ZYRO0D01210g	2129	TDEL0H00410	4559	SAKL0F15884g	3466	KLLA0B10846g	955	AEL265W	2253	KLTH0A00968g	33
ZYRO0D01232g	2130	TDEL0H00420	4560	SAKL0F15862g	3465	KLLA0B10824g	954	AEL264C	2254	KLTH0A00990g	34
ZYRO0D01254g	2131	TDEL0H00430	4561	SAKL0F15840g	3464	KLLA0B10802g	953	AEL263C	2255	KLTH0A01012g	35
[truncated: 2,740 more rows]
